# Supplementary material for: Bulk and surface recombination properties in thin film semiconductors with different surface treatments from time-resolved photoluminescence measurements
Source: Sci Rep. 2019 Mar 29;9:5385. doi: 10.1038/s41598-019-41716-x (PMC6440953; doi:10.1038/s41598-019-41716-x)
Supplement: Supplementary file 2 — Dataset 1 [file 41598_2019_41716_MOESM2_ESM.zip]

Archive with 43 entries (37 files):
- Matlab_TRPL_1D_sim_Empa_v2/
- Matlab_TRPL_1D_sim_Empa_v2/example_data/
- Matlab_TRPL_1D_sim_Empa_v2/example_data/example_1.5_Empa_TCAD/
- Matlab_TRPL_1D_sim_Empa_v2/example_data/example_1.5_Empa_TCAD/example1_5_TCAD_Empa_curve1.csv
- Matlab_TRPL_1D_sim_Empa_v2/example_data/example_1.5_Empa_TCAD/example1_5_TCAD_Empa_curve2.csv
- Matlab_TRPL_1D_sim_Empa_v2/example_data/example_1.5_Empa_TCAD/example1_5_TCAD_Empa_curve3.csv
- Matlab_TRPL_1D_sim_Empa_v2/example_data/example_1.5_Empa_TCAD/example1_5_TCAD_Empa_curve4.csv
- Matlab_TRPL_1D_sim_Empa_v2/example_data/example_1_Empa_TCAD_simulations_and_Maiberg_extracts/
- Matlab_TRPL_1D_sim_Empa_v2/example_data/example_1_Empa_TCAD_simulations_and_Maiberg_extracts/example1_TCAD_Empa_curve1.csv
- Matlab_TRPL_1D_sim_Empa_v2/example_data/example_1_Empa_TCAD_simulations_and_Maiberg_extracts/example1_TCAD_Empa_curve2.csv
- Matlab_TRPL_1D_sim_Empa_v2/example_data/example_1_Empa_TCAD_simulations_and_Maiberg_extracts/example1_TCAD_Empa_curve3.csv
- Matlab_TRPL_1D_sim_Empa_v2/example_data/example_1_Empa_TCAD_simulations_and_Maiberg_extracts/example1_TCAD_Empa_curve4.csv
- Matlab_TRPL_1D_sim_Empa_v2/example_data/example_1_Empa_TCAD_simulations_and_Maiberg_extracts/MaibergII_Fig8a_bottomline.txt
- Matlab_TRPL_1D_sim_Empa_v2/example_data/example_1_Empa_TCAD_simulations_and_Maiberg_extracts/MaibergII_Fig8a_topline.txt
- Matlab_TRPL_1D_sim_Empa_v2/example_data/example_1_Empa_TCAD_simulations_and_Maiberg_extracts/MaibergII_Fig8b_bottomline.txt
- Matlab_TRPL_1D_sim_Empa_v2/example_data/example_1_Empa_TCAD_simulations_and_Maiberg_extracts/MaibergII_Fig8b_topline.txt
- Matlab_TRPL_1D_sim_Empa_v2/example_data/example_2_Empa_TCAD_simulations_and_Maiberg_extracts/
- Matlab_TRPL_1D_sim_Empa_v2/example_data/example_2_Empa_TCAD_simulations_and_Maiberg_extracts/example2_TCAD_empa_curve1.csv
- Matlab_TRPL_1D_sim_Empa_v2/example_data/example_2_Empa_TCAD_simulations_and_Maiberg_extracts/example2_TCAD_empa_curve2.csv
- Matlab_TRPL_1D_sim_Empa_v2/example_data/example_2_Empa_TCAD_simulations_and_Maiberg_extracts/example2_TCAD_empa_curve3.csv
- Matlab_TRPL_1D_sim_Empa_v2/example_data/example_2_Empa_TCAD_simulations_and_Maiberg_extracts/MaibergII_Fig2_bottomline.txt
- Matlab_TRPL_1D_sim_Empa_v2/example_data/example_2_Empa_TCAD_simulations_and_Maiberg_extracts/MaibergII_Fig2_centerline.txt
- Matlab_TRPL_1D_sim_Empa_v2/example_data/example_2_Empa_TCAD_simulations_and_Maiberg_extracts/MaibergII_Fig2_topline.txt
- Matlab_TRPL_1D_sim_Empa_v2/example_data/example_3_Empa_TCAD_simulations_and_Maiberg_extracts/
- Matlab_TRPL_1D_sim_Empa_v2/example_data/example_3_Empa_TCAD_simulations_and_Maiberg_extracts/example3_TCAD_Empa_curve1.csv
- Matlab_TRPL_1D_sim_Empa_v2/example_data/example_3_Empa_TCAD_simulations_and_Maiberg_extracts/example3_TCAD_Empa_curve2.csv
- Matlab_TRPL_1D_sim_Empa_v2/example_data/example_3_Empa_TCAD_simulations_and_Maiberg_extracts/example3_TCAD_Empa_curve3.csv
- Matlab_TRPL_1D_sim_Empa_v2/example_data/example_3_Empa_TCAD_simulations_and_Maiberg_extracts/example3_TCAD_Empa_curve4.csv
- Matlab_TRPL_1D_sim_Empa_v2/example_data/example_3_Empa_TCAD_simulations_and_Maiberg_extracts/example3_TCAD_Empa_curve5.csv
- Matlab_TRPL_1D_sim_Empa_v2/example_data/example_3_Empa_TCAD_simulations_and_Maiberg_extracts/example3_TCAD_Empa_curve6.csv
- Matlab_TRPL_1D_sim_Empa_v2/example_data/example_3_Empa_TCAD_simulations_and_Maiberg_extracts/MaibergIII_Fig1a_1stline.txt
- Matlab_TRPL_1D_sim_Empa_v2/example_data/example_3_Empa_TCAD_simulations_and_Maiberg_extracts/MaibergIII_Fig1a_2ndline.txt
- Matlab_TRPL_1D_sim_Empa_v2/example_data/example_3_Empa_TCAD_simulations_and_Maiberg_extracts/MaibergIII_Fig1a_3rdline.txt
- Matlab_TRPL_1D_sim_Empa_v2/example_data/example_3_Empa_TCAD_simulations_and_Maiberg_extracts/MaibergIII_Fig1a_4thline.txt
- Matlab_TRPL_1D_sim_Empa_v2/example_data/example_3_Empa_TCAD_simulations_and_Maiberg_extracts/MaibergIII_Fig1a_5thline.txt
- Matlab_TRPL_1D_sim_Empa_v2/example_data/example_3_Empa_TCAD_simulations_and_Maiberg_extracts/MaibergIII_Fig1a_6thline.txt
- Matlab_TRPL_1D_sim_Empa_v2/example_data/importfile_Maiberg_Matrix.m
- Matlab_TRPL_1D_sim_Empa_v2/example_data/importfile_TCAD_empa2.m
- Matlab_TRPL_1D_sim_Empa_v2/func_GGI_to_Eg_and_Field.m
- Matlab_TRPL_1D_sim_Empa_v2/func_TRPLtransient_mod2_7.m
- Matlab_TRPL_1D_sim_Empa_v2/generation_trail.m
- Matlab_TRPL_1D_sim_Empa_v2/TRPL_simulator_examples.m
- Matlab_TRPL_1D_sim_Empa_v2/__get_started.txt
