# Supplementary material for: Bulk and surface recombination properties in thin film semiconductors with different surface treatments from time-resolved photoluminescence measurements
Source: Sci Rep. 2019 Mar 29;9:5385. doi: 10.1038/s41598-019-41716-x (PMC6440953; doi:10.1038/s41598-019-41716-x)
Supplement: Supplementary file 2 — Dataset 1 [file 41598_2019_41716_MOESM2_ESM.zip › Matlab_TRPL_1D_sim_Empa_v2/example_data/example_1.5_Empa_TCAD/example1_5_TCAD_Empa_curve1.csv]

edens X	edens Y	rad X	rad Y
1e-14	8.2563245e-05	1e-14	137.75793
2.05e-14	0.00034673703	2.05e-14	578.92756
3.1525e-14	0.00081987858	3.1525e-14	1369.0729
4.310125e-14	0.0015325014	4.310125e-14	2559.1515
5.5256313e-14	0.0025187013	5.5256313e-14	4206.1033
6.8019128e-14	0.0038165464	6.8019128e-14	6373.502
8.1420085e-14	0.005468508	8.1420085e-14	9132.2746
1e-13	0.0082490432	1e-13	13775.763
1.1477455e-13	0.010686536	1.1477455e-13	17846.372
1.3028784e-13	0.0132459	1.3028784e-13	22120.506
1.4657678e-13	0.015933229	1.4657678e-13	26608.342
1.6368018e-13	0.01875492	1.6368018e-13	31320.563
1.8163874e-13	0.021717692	1.8163874e-13	36268.39
2.0049523e-13	0.024828598	2.0049523e-13	41463.601
2.2029455e-13	0.028095045	2.2029455e-13	46918.565
2.4108383e-13	0.031524808	2.4108383e-13	52646.268
2.6291257e-13	0.035126054	2.6291257e-13	58660.347
2.8583276e-13	0.038907355	2.8583276e-13	64975.121
3.0989895e-13	0.042877713	3.0989895e-13	71605.621
3.3516845e-13	0.047046582	3.3516845e-13	78567.634
3.6170143e-13	0.051423885	3.6170143e-13	85877.734
3.8956106e-13	0.056020044	3.8956106e-13	93553.324
4.1881366e-13	0.060845999	4.1881366e-13	101612.68
4.495289e-13	0.065913241	4.495289e-13	110074.98
4.817799e-13	0.071233831	4.817799e-13	118960.38
5.1564345e-13	0.076820437	5.1564345e-13	128290.02
5.5120018e-13	0.082686357	5.5120018e-13	138086.12
5.8853474e-13	0.088845556	5.8853474e-13	148372
6.2773603e-13	0.095312695	6.2773603e-13	159172.15
6.6889739e-13	0.10210317	6.6889739e-13	170512.27
7.1211681e-13	0.10923315	7.1211681e-13	182419.36
7.574972e-13	0.11671959	7.574972e-13	194921.77
8.0514662e-13	0.12458034	8.0514662e-13	208049.25
8.5517851e-13	0.13283408	8.5517851e-13	221833.06
9.0771198e-13	0.14150049	9.0771198e-13	236306
9.6287214e-13	0.15060017	9.6287214e-13	251502.54
1.0207903e-12	0.1601548	1.0207903e-12	267458.83
1.0816044e-12	0.17018711	1.0816044e-12	284212.88
1.1454591e-12	0.18072099	1.1454591e-12	301804.55
1.2125067e-12	0.1917815	1.2125067e-12	320275.71
1.2829065e-12	0.20339498	1.2829065e-12	339670.34
1.3568264e-12	0.21558907	1.3568264e-12	360034.6
1.4344423e-12	0.22839279	1.4344423e-12	381416.96
1.515939e-12	0.24183661	1.515939e-12	403868.31
1.6015105e-12	0.25595254	1.6015105e-12	427442.09
1.6913605e-12	0.27077416	1.6913605e-12	452194.42
1.7857031e-12	0.28633676	1.7857031e-12	478184.19
1.8847628e-12	0.30267737	1.8847628e-12	505473.26
1.9887755e-12	0.31983487	1.9887755e-12	534126.59
2.0979889e-12	0.33785011	2.0979889e-12	564212.37
2.2126629e-12	0.35676595	2.2126629e-12	595802.19
2.3330706e-12	0.37662741	2.3330706e-12	628971.23
2.4594986e-12	0.39748175	2.4594986e-12	663798.44
2.5922481e-12	0.4193786	2.5922481e-12	700366.68
2.7316351e-12	0.44237005	2.7316351e-12	738762.97
2.8779914e-12	0.46651083	2.8779914e-12	779078.69
3.0316655e-12	0.49185836	3.0316655e-12	821409.77
3.1930234e-12	0.51847296	3.1930234e-12	865856.92
3.3624491e-12	0.54641795	3.3624491e-12	912525.92
3.5403461e-12	0.57575982	3.5403461e-12	961527.79
3.7271379e-12	0.60656837	3.7271379e-12	1012979.1
3.9232694e-12	0.6389169	3.9232694e-12	1067002.3
4.1292074e-12	0.67288236	4.1292074e-12	1123726
4.3454424e-12	0.70854555	4.3454424e-12	1183284.9
4.572489e-12	0.7459913	4.572489e-12	1245820.9
4.810888e-12	0.78530868	4.810888e-12	1311482.7
5.061207e-12	0.8265912	5.061207e-12	1380426.5
5.3240419e-12	0.86993706	5.3240419e-12	1452816.2
5.6000185e-12	0.91544933	5.6000185e-12	1528824.1
5.889794e-12	0.96323626	5.889794e-12	1608630.9
6.1940583e-12	1.0134115	6.1940583e-12	1692426.5
6.5135357e-12	1.0660943	6.5135357e-12	1780410
6.8489871e-12	1.12141	6.8489871e-12	1872790.8
7.201211e-12	1.1794901	7.201211e-12	1969788.5
7.5710461e-12	1.2404726	7.5710461e-12	2071633.7
7.959373e-12	1.3045026	7.959373e-12	2178568.6
8.3671162e-12	1.3717323	8.3671162e-12	2290847.5
8.7952465e-12	1.4423214	8.7952465e-12	2408737.1
9.2447834e-12	1.5164377	9.2447834e-12	2532517.9
9.7167971e-12	1.5942574	9.7167971e-12	2662483.9
1.0212412e-11	1.6759654	1.0212412e-11	2798944.1
1.0732807e-11	1.7617558	1.0732807e-11	2942222.8
1.1279222e-11	1.8518325	1.1279222e-11	3092660.5
1.1852957e-11	1.9464095	1.1852957e-11	3250614.6
1.245538e-11	2.0457114	1.245538e-11	3416460.5
1.3087923e-11	2.1499742	1.3087923e-11	3590592.2
1.3752094e-11	2.2594454	1.3752094e-11	3773423.2
1.4449473e-11	2.3743849	1.4449473e-11	3965388
1.5181721e-11	2.4950659	1.5181721e-11	4166942.3
1.5950582e-11	2.6217746	1.5950582e-11	4378564.9
1.6757886e-11	2.754812	1.6757886e-11	4600758.2
1.7605554e-11	2.8944939	1.7605554e-11	4834049.8
1.8495607e-11	3.0411516	1.8495607e-11	5078993.5
1.9430162e-11	3.1951332	1.9430162e-11	5336170.7
2.0411444e-11	3.3568041	2.0411444e-11	5606191.8
2.1441791e-11	3.5265478	2.1441791e-11	5889697.4
2.2523655e-11	3.7047669	2.2523655e-11	6187360.3
2.3659612e-11	3.891884	2.3659612e-11	6499886.7
2.4852368e-11	4.0883427	2.4852368e-11	6828017.7
2.610476e-11	4.2946089	2.610476e-11	7172531.5
2.7419773e-11	4.5111713	2.7419773e-11	7534245.1
2.8800536e-11	4.7385433	2.8800536e-11	7914015.9
3.0250338e-11	4.9772634	3.0250338e-11	8312744.1
3.1772629e-11	5.2278972	3.1772629e-11	8731374.6
3.3371035e-11	5.4910382	3.3371035e-11	9170899.2
3.5049361e-11	5.7673095	3.5049361e-11	9632359.3
3.6811604e-11	6.057365	3.6811604e-11	10116848
3.8661959e-11	6.3618912	3.8661959e-11	10625511
4.0604831e-11	6.6816086	4.0604831e-11	11159554
4.2644847e-11	7.0172735	4.2644847e-11	11720241
4.4786864e-11	7.3696795	4.4786864e-11	12308898
4.7035982e-11	7.7396599	4.7035982e-11	12926918
4.9397556e-11	8.128089	4.9397556e-11	13575761
5.1877208e-11	8.5358846	5.1877208e-11	14256963
5.4480843e-11	8.9640098	5.4480843e-11	14972133
5.721466e-11	9.4134755	5.721466e-11	15722962
6.0085167e-11	9.8853427	6.0085167e-11	16511221
6.30992e-11	10.380725	6.30992e-11	17338774
6.6263935e-11	10.90079	6.6263935e-11	18207573
6.9586906e-11	11.446765	6.9586906e-11	19119669
7.3076026e-11	12.019936	7.3076026e-11	20077213
7.6739602e-11	12.621653	7.6739602e-11	21082463
8.0586356e-11	13.253335	8.0586356e-11	22137789
8.4625449e-11	13.916467	8.4625449e-11	23245676
8.8866496e-11	14.61261	8.8866496e-11	24408735
9.3319595e-11	15.343401	9.3319595e-11	25629704
9.7995349e-11	16.110558	9.7995349e-11	26911455
9.9999e-11	16.439246	9.9999e-11	27460627
1.0490854e-10	16.720975	1.0490854e-10	27931281
1.1006356e-10	16.716164	1.1006356e-10	27923143
1.1547633e-10	16.711213	1.1547633e-10	27914773
1.2115974e-10	16.706114	1.2115974e-10	27906154
1.2712732e-10	16.700855	1.2712732e-10	27897271
1.3339328e-10	16.69543	1.3339328e-10	27888111
1.3997253e-10	16.689831	1.3997253e-10	27878660
1.4688075e-10	16.684051	1.4688075e-10	27868907
1.5413438e-10	16.678082	1.5413438e-10	27858838
1.6175069e-10	16.671917	1.6175069e-10	27848443
1.6974782e-10	16.665549	1.6974782e-10	27837708
1.781448e-10	16.65897	1.781448e-10	27826621
1.8696163e-10	16.652172	1.8696163e-10	27815171
1.9621931e-10	16.645149	1.9621931e-10	27803343
2.0593986e-10	16.637892	2.0593986e-10	27791125
2.1614645e-10	16.630394	2.1614645e-10	27778504
2.2686336e-10	16.622646	2.2686336e-10	27765466
2.3811612e-10	16.61464	2.3811612e-10	27751997
2.4993152e-10	16.606368	2.4993152e-10	27738084
2.6233769e-10	16.597821	2.6233769e-10	27723711
2.7536417e-10	16.588989	2.7536417e-10	27708865
2.8904197e-10	16.579865	2.8904197e-10	27693528
3.0340366e-10	16.570438	3.0340366e-10	27677687
3.1848343e-10	16.560699	3.1848343e-10	27661324
3.343172e-10	16.550638	3.343172e-10	27644424
3.5094265e-10	16.540246	3.5094265e-10	27626969
3.6839937e-10	16.52951	3.6839937e-10	27608942
3.8672893e-10	16.518422	3.8672893e-10	27590325
4.0597497e-10	16.506969	4.0597497e-10	27571100
4.2618331e-10	16.495142	4.2618331e-10	27551247
4.4740207e-10	16.482927	4.4740207e-10	27530748
4.6968177e-10	16.470313	4.6968177e-10	27509583
4.9307545e-10	16.457288	4.9307545e-10	27487731
5.1763881e-10	16.44384	5.1763881e-10	27465170
5.4343034e-10	16.429954	5.4343034e-10	27441880
5.7051145e-10	16.415619	5.7051145e-10	27417837
5.9894662e-10	16.400819	5.9894662e-10	27393020
6.2880354e-10	16.385542	6.2880354e-10	27367404
6.6015331e-10	16.369772	6.6015331e-10	27340965
6.9307057e-10	16.353494	6.9307057e-10	27313678
7.2763369e-10	16.336693	7.2763369e-10	27285517
7.6392497e-10	16.319353	7.6392497e-10	27256455
8.0203081e-10	16.301457	8.0203081e-10	27226466
8.4204194e-10	16.282988	8.4204194e-10	27195520
8.8405363e-10	16.263929	8.8405363e-10	27163588
9.281659e-10	16.244261	9.281659e-10	27130641
9.7448379e-10	16.223965	9.7448379e-10	27096646
1.0231176e-09	16.203022	1.0231176e-09	27061572
1.074183e-09	16.181411	1.074183e-09	27025383
1.1278018e-09	16.159111	1.1278018e-09	26988046
1.1841015e-09	16.1361	1.1841015e-09	26949522
1.2432161e-09	16.112355	1.2432161e-09	26909774
1.3052865e-09	16.087851	1.3052865e-09	26868762
1.3704604e-09	16.062563	1.3704604e-09	26826442
1.4388931e-09	16.036464	1.4388931e-09	26782771
1.5107473e-09	16.009526	1.5107473e-09	26737701
1.5861943e-09	15.981718	1.5861943e-09	26691181
1.6654136e-09	15.953008	1.6654136e-09	26643158
1.7485938e-09	15.923363	1.7485938e-09	26593575
1.8359331e-09	15.892745	1.8359331e-09	26542372
1.9276394e-09	15.861115	1.9276394e-09	26489482
2.0239309e-09	15.828431	2.0239309e-09	26434835
2.1250371e-09	15.794648	2.1250371e-09	26378357
2.2311985e-09	15.759718	2.2311985e-09	26319964
2.342668e-09	15.723587	2.342668e-09	26259570
2.459711e-09	15.686199	2.459711e-09	26197081
2.5826062e-09	15.647493	2.5826062e-09	26132394
2.7116461e-09	15.607405	2.7116461e-09	26065401
2.847138e-09	15.565864	2.847138e-09	25995984
2.9894045e-09	15.522795	2.9894045e-09	25924019
3.1387843e-09	15.478118	3.1387843e-09	25849372
3.2956331e-09	15.431748	3.2956331e-09	25771901
3.4603243e-09	15.383596	3.4603243e-09	25691454
3.6332501e-09	15.333564	3.6332501e-09	25607872
3.8148222e-09	15.281554	3.8148222e-09	25520986
4.0054729e-09	15.227458	4.0054729e-09	25430620
4.2056562e-09	15.171166	4.2056562e-09	25336588
4.4158486e-09	15.112563	4.4158486e-09	25238698
4.6365506e-09	15.05153	4.6365506e-09	25136751
4.8682877e-09	14.987941	4.8682877e-09	25030537
5e-09	14.952009	5e-09	24970520
5.2554902e-09	14.882706	5.2554902e-09	24854765
5.5237549e-09	14.810463	5.5237549e-09	24734100
5.8054328e-09	14.73514	5.8054328e-09	24608294
6.1011946e-09	14.656598	6.1011946e-09	24477110
6.4117445e-09	14.574693	6.4117445e-09	24340311
6.7378219e-09	14.489279	6.7378219e-09	24197653
7.0802032e-09	14.400212	7.0802032e-09	24048894
7.4397035e-09	14.307344	7.4397035e-09	23893788
7.8171789e-09	14.210529	7.8171789e-09	23732089
8.213528e-09	14.109618	8.213528e-09	23563550
8.6296946e-09	14.004463	8.6296946e-09	23387924
9.0666695e-09	13.894918	9.0666695e-09	23204966
9.5254931e-09	13.780836	9.5254931e-09	23014430
1.0007258e-08	13.66207	1.0007258e-08	22816072
1.0513111e-08	13.538477	1.0513111e-08	22609652
1.1044257e-08	13.409913	1.1044257e-08	22394931
1.160196e-08	13.27624	1.160196e-08	22171677
1.2187548e-08	13.13732	1.2187548e-08	21939660
1.2802416e-08	12.99302	1.2802416e-08	21698658
1.3448026e-08	12.843211	1.3448026e-08	21448456
1.4125918e-08	12.687772	1.4125918e-08	21188851
1.4837704e-08	12.526585	1.4837704e-08	20919647
1.5585079e-08	12.359542	1.5585079e-08	20640663
1.6369824e-08	12.186544	1.6369824e-08	20351734
1.7193805e-08	12.007502	1.7193805e-08	20052710
1.8058985e-08	11.822337	1.8058985e-08	19743462
1.8967425e-08	11.630987	1.8967425e-08	19423884
1.9921286e-08	11.433401	1.9921286e-08	19093892
2e-08	11.417247	2e-08	19066913
2.1001554e-08	11.213681	2.1001554e-08	18726935
2.2053187e-08	11.003841	2.2053187e-08	18376480
2.3157401e-08	10.787734	2.3157401e-08	18015558
2.4316825e-08	10.565387	2.4316825e-08	17644216
2.5534221e-08	10.336853	2.5534221e-08	17262543
2.6812486e-08	10.10221	2.6812486e-08	16870667
2.8154665e-08	9.8615651	2.8154665e-08	16468768
2.9563953e-08	9.6150539	2.9563953e-08	16057074
3.1043705e-08	9.3628455	3.1043705e-08	15635866
3.2597445e-08	9.1051428	3.2597445e-08	15205483
3.4228871e-08	8.8421843	3.4228871e-08	14766324
3.5941869e-08	8.5742463	3.5941869e-08	14318850
3.7740517e-08	8.301644	3.7740517e-08	13863588
3.9629098e-08	8.024733	3.9629098e-08	13401132
4.1612107e-08	7.7439105	4.1612107e-08	12932144
4.3694267e-08	7.4596157	4.3694267e-08	12457359
4.5880535e-08	7.1723303	4.5880535e-08	11977581
4.8176116e-08	6.8825786	4.8176116e-08	11493686
5.0586476e-08	6.5909268	5.0586476e-08	11006619
5.3117355e-08	6.2979817	5.3117355e-08	10517394
5.5774777e-08	6.0043895	5.5774777e-08	10027090
5.856507e-08	5.7108333	5.856507e-08	9536847.2
6.1494878e-08	5.4180298	6.1494878e-08	9047863.3
6.4571177e-08	5.126726	6.4571177e-08	8561385.5
6.780129e-08	4.8376944	6.780129e-08	8078703.7
7.1192909e-08	4.5517278	7.1192909e-08	7601142.1
7.4754109e-08	4.2696335	7.4754109e-08	7130048.5
7.8493369e-08	3.9922259	7.8493369e-08	6666783.2
8.2419592e-08	3.7203196	8.2419592e-08	6212706.4
8.6542126e-08	3.454721	8.6542126e-08	5769164.5
9.0870787e-08	3.1962192	9.0870787e-08	5337475.3
9.541588e-08	2.9455771	9.541588e-08	4918912.7
1e-07	2.7126861	1e-07	4529994.7
1.0501097e-07	2.4791099	1.0501097e-07	4139933.6
1.1027248e-07	2.2554615	1.1027248e-07	3766452.4
1.1579707e-07	2.0423041	1.1579707e-07	3410491.4
1.2159789e-07	1.8401268	1.2159789e-07	3072867.5
1.2768875e-07	1.6493366	1.2768875e-07	2754259.8
1.3408415e-07	1.4702507	1.3408415e-07	2455198.2
1.4079933e-07	1.3030907	1.4079933e-07	2176052.7
1.4785026e-07	1.1479783	1.4785026e-07	1917026.3
1.5525374e-07	1.0049321	1.5525374e-07	1678150
1.6302739e-07	0.87386705	1.6302739e-07	1459281.6
1.7118973e-07	0.75459544	1.7118973e-07	1260107.6
1.7976018e-07	0.64683023	1.7976018e-07	1080148.6
1.8875915e-07	0.55019061	1.8875915e-07	918768.54
1.9820808e-07	0.46420944	1.9820808e-07	775187.38
2e-07	0.44950492	2e-07	750632.11
