# Supplementary material for: Bulk and surface recombination properties in thin film semiconductors with different surface treatments from time-resolved photoluminescence measurements
Source: Sci Rep. 2019 Mar 29;9:5385. doi: 10.1038/s41598-019-41716-x (PMC6440953; doi:10.1038/s41598-019-41716-x)
Supplement: Supplementary file 2 — Dataset 1 [file 41598_2019_41716_MOESM2_ESM.zip › Matlab_TRPL_1D_sim_Empa_v2/example_data/example_1.5_Empa_TCAD/example1_5_TCAD_Empa_curve2.csv]

edens X	edens Y	rad X	rad Y
1e-14	8.2563159e-05	1e-14	137.75778
2.05e-14	0.00034673637	2.05e-14	578.92646
3.1525e-14	0.0008198762	3.1525e-14	1369.0689
4.310125e-14	0.0015324953	4.310125e-14	2559.1413
5.5256313e-14	0.0025186884	5.5256313e-14	4206.0817
6.8019128e-14	0.0038165222	6.8019128e-14	6373.4615
8.1420085e-14	0.0054684663	8.1420085e-14	9132.205
1e-13	0.0082489656	1e-13	13775.634
1.1477455e-13	0.010686418	1.1477455e-13	17846.176
1.3028784e-13	0.013245729	1.3028784e-13	22120.222
1.4657678e-13	0.01593299	1.4657678e-13	26607.944
1.6368018e-13	0.018754597	1.6368018e-13	31320.024
1.8163874e-13	0.021717265	1.8163874e-13	36267.676
2.0049523e-13	0.024828045	2.0049523e-13	41462.677
2.2029455e-13	0.028094341	2.2029455e-13	46917.39
2.4108383e-13	0.031523927	2.4108383e-13	52644.796
2.6291257e-13	0.035124963	2.6291257e-13	58658.527
2.8583276e-13	0.038906021	2.8583276e-13	64972.893
3.0989895e-13	0.042876097	3.0989895e-13	71602.921
3.3516845e-13	0.047044639	3.3516845e-13	78564.39
3.6170143e-13	0.051421568	3.6170143e-13	85873.864
3.8956106e-13	0.056017297	3.8956106e-13	93548.737
4.1881366e-13	0.060842762	4.1881366e-13	101607.27
4.495289e-13	0.065909446	4.495289e-13	110068.64
4.817799e-13	0.071229403	4.817799e-13	118952.98
5.1564345e-13	0.07681529	5.1564345e-13	128281.43
5.5120018e-13	0.082680399	5.5120018e-13	138076.17
5.8853474e-13	0.088838682	5.8853474e-13	148360.52
6.2773603e-13	0.095304789	6.2773603e-13	159158.95
6.6889739e-13	0.1020941	6.6889739e-13	170497.13
7.1211681e-13	0.10922278	7.1211681e-13	182402.04
7.574972e-13	0.11670776	7.574972e-13	194902.01
8.0514662e-13	0.12456687	8.0514662e-13	208026.76
8.5517851e-13	0.13281878	8.5517851e-13	221807.5
9.0771198e-13	0.14148314	9.0771198e-13	236277.03
9.6287214e-13	0.15058053	9.6287214e-13	251469.74
1.0207903e-12	0.16013261	1.0207903e-12	267421.78
1.0816044e-12	0.17016207	1.0816044e-12	284171.06
1.1454591e-12	0.18069278	1.1454591e-12	301757.44
1.2125067e-12	0.19174976	1.2125067e-12	320222.71
1.2829065e-12	0.20335932	1.2829065e-12	339610.78
1.3568264e-12	0.21554904	1.3568264e-12	359967.74
1.4344423e-12	0.2283479	1.4344423e-12	381342
1.515939e-12	0.24178634	1.515939e-12	403784.35
1.6015105e-12	0.25589628	1.6015105e-12	427348.14
1.6913605e-12	0.27071127	1.6913605e-12	452089.38
1.7857031e-12	0.28626651	1.7857031e-12	478066.86
1.8847628e-12	0.30259896	1.8847628e-12	505342.32
1.9887755e-12	0.31974743	1.9887755e-12	533980.55
2.0979889e-12	0.33775265	2.0979889e-12	564049.61
2.2126629e-12	0.35665741	2.2126629e-12	595620.93
2.3330706e-12	0.37650661	2.3330706e-12	628769.49
2.4594986e-12	0.39734738	2.4594986e-12	663574.04
2.5922481e-12	0.41922923	2.5922481e-12	700117.22
2.7316351e-12	0.44220409	2.7316351e-12	738485.81
2.8779914e-12	0.46632653	2.8779914e-12	778770.91
3.0316655e-12	0.4916538	3.0316655e-12	821068.14
3.1930234e-12	0.51824602	3.1930234e-12	865477.92
3.3624491e-12	0.54616629	3.3624491e-12	912105.63
3.5403461e-12	0.57548087	3.5403461e-12	961061.92
3.7271379e-12	0.60625929	3.7271379e-12	1012462.9
3.9232694e-12	0.63857457	3.9232694e-12	1066430.6
4.1292074e-12	0.67250334	4.1292074e-12	1123093
4.3454424e-12	0.70812606	4.3454424e-12	1182584.4
4.572489e-12	0.74552718	4.572489e-12	1245045.8
4.810888e-12	0.78479534	4.810888e-12	1310625.4
5.061207e-12	0.82602361	5.061207e-12	1379478.5
5.3240419e-12	0.86930966	5.3240419e-12	1451768.4
5.6000185e-12	0.91475602	5.6000185e-12	1527666.2
5.889794e-12	0.96247033	5.889794e-12	1607351.7
6.1940583e-12	1.0125655	6.1940583e-12	1691013.7
6.5135357e-12	1.0651602	6.5135357e-12	1778850
6.8489871e-12	1.1203789	6.8489871e-12	1871068.7
7.201211e-12	1.1783521	7.201211e-12	1967887.9
7.5710461e-12	1.239217	7.5710461e-12	2069536.7
7.959373e-12	1.3031175	7.959373e-12	2176255.3
8.3671162e-12	1.3702046	8.3671162e-12	2288296
8.7952465e-12	1.4406368	8.7952465e-12	2405923.7
9.2447834e-12	1.5145806	9.2447834e-12	2529416.2
9.7167971e-12	1.5922104	9.7167971e-12	2659065.1
1.0212412e-11	1.6737096	1.0212412e-11	2795176.5
1.0732807e-11	1.7592703	1.0732807e-11	2938071.6
1.1279222e-11	1.8490944	1.1279222e-11	3088087.4
1.1852957e-11	1.9433937	1.1852957e-11	3245577.7
1.245538e-11	2.0423904	1.245538e-11	3410913.7
1.3087923e-11	2.1463176	1.3087923e-11	3584484.9
1.3752094e-11	2.25542	1.3752094e-11	3766699.9
1.4449473e-11	2.3699543	1.4449473e-11	3957987.7
1.5181721e-11	2.49019	1.5181721e-11	4158798.3
1.5950582e-11	2.6164095	1.5950582e-11	4369603.8
1.6757886e-11	2.7489096	1.6757886e-11	4590899.5
1.7605554e-11	2.8880013	1.7605554e-11	4823205.3
1.8495607e-11	3.0340109	1.8495607e-11	5067066.5
1.9430162e-11	3.187281	1.9430162e-11	5323055
2.0411444e-11	3.3481707	2.0411444e-11	5591771.1
2.1441791e-11	3.5170568	2.1441791e-11	5873844.2
2.2523655e-11	3.6943347	2.2523655e-11	6169934.9
2.3659612e-11	3.8804189	2.3659612e-11	6480735.8
2.4852368e-11	4.0757444	2.4852368e-11	6806973.6
2.610476e-11	4.2807672	2.610476e-11	7149410.4
2.7419773e-11	4.4959658	2.7419773e-11	7508845.5
2.8800536e-11	4.7218419	2.8800536e-11	7886117.3
3.0250338e-11	4.9589216	3.0250338e-11	8282104.9
3.1772629e-11	5.2077568	3.1772629e-11	8697730.4
3.3371035e-11	5.4689259	3.3371035e-11	9133960.6
3.5049361e-11	5.7430356	3.5049361e-11	9591809.2
3.6811604e-11	6.0307221	3.6811604e-11	10072339
3.8661959e-11	6.3326522	3.8661959e-11	10576666
4.0604831e-11	6.6495251	4.0604831e-11	11105956
4.2644847e-11	6.9820738	4.2644847e-11	11661436
4.4786864e-11	7.3310666	4.4786864e-11	12244390
4.7035982e-11	7.6973089	4.7035982e-11	12856163
4.9397556e-11	8.0816447	4.9397556e-11	13498167
5.1877208e-11	8.4849587	5.1877208e-11	14171880
5.4480843e-11	8.9081782	5.4480843e-11	14878852
5.721466e-11	9.3522746	5.721466e-11	15620708
6.0085167e-11	9.818266	6.0085167e-11	16399149
6.30992e-11	10.307219	6.30992e-11	17215957
6.6263935e-11	10.820251	6.6263935e-11	18073003
6.9586906e-11	11.358534	6.9586906e-11	18972242
7.3076026e-11	11.923292	7.3076026e-11	19915726
7.6739602e-11	12.515812	7.6739602e-11	20905602
8.0586356e-11	13.137438	8.0586356e-11	21944121
8.4625449e-11	13.789579	8.4625449e-11	23033637
8.8866496e-11	14.47371	8.8866496e-11	24176618
9.3319595e-11	15.191377	9.3319595e-11	25375648
9.7995349e-11	15.944197	9.7995349e-11	26633432
9.9999e-11	16.266568	9.9999e-11	27172045
1.0490854e-10	16.532705	1.0490854e-10	27616639
1.1006356e-10	16.511825	1.1006356e-10	27581651
1.1547633e-10	16.490445	1.1547633e-10	27545830
1.2115974e-10	16.46852	1.2115974e-10	27509099
1.2712732e-10	16.446015	1.2712732e-10	27471401
1.3339328e-10	16.4229	1.3339328e-10	27432685
1.3997253e-10	16.39915	1.3997253e-10	27392908
1.4688075e-10	16.374738	1.4688075e-10	27352027
1.5413438e-10	16.349641	1.5413438e-10	27310001
1.6175069e-10	16.323835	1.6175069e-10	27266793
1.6974782e-10	16.297298	1.6974782e-10	27222363
1.781448e-10	16.270007	1.781448e-10	27176676
1.8696163e-10	16.241941	1.8696163e-10	27129694
1.9621931e-10	16.213077	1.9621931e-10	27081381
2.0593986e-10	16.183395	2.0593986e-10	27031700
2.1614645e-10	16.152872	2.1614645e-10	26980617
2.2686336e-10	16.121488	2.2686336e-10	26928094
2.3811612e-10	16.089219	2.3811612e-10	26874096
2.4993152e-10	16.056047	2.4993152e-10	26818588
2.6233769e-10	16.021947	2.6233769e-10	26761532
2.7536417e-10	15.986901	2.7536417e-10	26702895
2.8904197e-10	15.950885	2.8904197e-10	26642640
3.0340366e-10	15.913879	3.0340366e-10	26580730
3.1848343e-10	15.875861	3.1848343e-10	26517132
3.343172e-10	15.83681	3.343172e-10	26451808
3.5094265e-10	15.796704	3.5094265e-10	26384723
3.6839937e-10	15.755523	3.6839937e-10	26315842
3.8672893e-10	15.713245	3.8672893e-10	26245130
4.0597497e-10	15.669849	4.0597497e-10	26172550
4.2618331e-10	15.625314	4.2618331e-10	26098069
4.4740207e-10	15.579619	4.4740207e-10	26021650
4.6968177e-10	15.532743	4.6968177e-10	25943258
4.9307545e-10	15.484666	4.9307545e-10	25862860
5.1763881e-10	15.435366	5.1763881e-10	25780421
5.4343034e-10	15.384824	5.4343034e-10	25695907
5.7051145e-10	15.333018	5.7051145e-10	25609282
5.9894662e-10	15.279929	5.9894662e-10	25520515
6.2880354e-10	15.225537	6.2880354e-10	25429572
6.6015331e-10	15.169822	6.6015331e-10	25336419
6.9307057e-10	15.112764	6.9307057e-10	25241025
7.2763369e-10	15.054344	7.2763369e-10	25143355
7.6392497e-10	14.994542	7.6392497e-10	25043380
8.0203081e-10	14.93334	8.0203081e-10	24941066
8.4204194e-10	14.870719	8.4204194e-10	24836382
8.8405363e-10	14.806659	8.8405363e-10	24729296
9.281659e-10	14.741141	9.281659e-10	24619778
9.7448379e-10	14.674147	9.7448379e-10	24507795
1.0231176e-09	14.605657	1.0231176e-09	24393317
1.074183e-09	14.535652	1.074183e-09	24276309
1.1278018e-09	14.464112	1.1278018e-09	24156740
1.1841015e-09	14.391016	1.1841015e-09	24034575
1.2432161e-09	14.316343	1.2432161e-09	23909778
1.3052865e-09	14.240069	1.3052865e-09	23782310
1.3704604e-09	14.162169	1.3704604e-09	23652131
1.4388931e-09	14.082617	1.4388931e-09	23519194
1.5107473e-09	14.001383	1.5107473e-09	23383452
1.5861943e-09	13.918434	1.5861943e-09	23244848
1.6654136e-09	13.833732	1.6654136e-09	23103321
1.7485938e-09	13.747236	1.7485938e-09	22958801
1.8359331e-09	13.6589	1.8359331e-09	22811209
1.9276394e-09	13.568668	1.9276394e-09	22660457
2.0239309e-09	13.476481	2.0239309e-09	22506443
2.1250371e-09	13.382271	2.1250371e-09	22349053
2.2311985e-09	13.285961	2.2311985e-09	22188160
2.342668e-09	13.187465	2.342668e-09	22023618
2.459711e-09	13.086687	2.459711e-09	21855269
2.5826062e-09	12.983522	2.5826062e-09	21682936
2.7116461e-09	12.877852	2.7116461e-09	21506424
2.847138e-09	12.769552	2.847138e-09	21325521
2.9894045e-09	12.658483	2.9894045e-09	21139998
3.1387843e-09	12.544499	3.1387843e-09	20949608
3.2956331e-09	12.427444	3.2956331e-09	20754091
3.4603243e-09	12.307151	3.4603243e-09	20553171
3.6332501e-09	12.18345	3.6332501e-09	20346559
3.8148222e-09	12.056161	3.8148222e-09	20133958
4.0054729e-09	11.925102	4.0054729e-09	19915063
4.2056562e-09	11.790089	4.2056562e-09	19689566
4.4158486e-09	11.650938	4.4158486e-09	19457159
4.6365506e-09	11.507464	4.6365506e-09	19217536
4.8682877e-09	11.359491	4.8682877e-09	18970399
5e-09	11.276533	5e-09	18831847
5.2554902e-09	11.117825	5.2554902e-09	18566783
5.5237549e-09	10.954151	5.5237549e-09	18293428
5.8054328e-09	10.785368	5.8054328e-09	18011541
6.1011946e-09	10.611347	6.1011946e-09	17720907
6.4117445e-09	10.431979	6.4117445e-09	17421345
6.7378219e-09	10.247177	6.7378219e-09	17112707
7.0802032e-09	10.056874	7.0802032e-09	16794885
7.4397035e-09	9.8610303	7.4397035e-09	16467809
7.8171789e-09	9.6596312	7.8171789e-09	16131457
8.213528e-09	9.452689	8.213528e-09	15785848
8.6296946e-09	9.2402455	8.6296946e-09	15431052
9.0666695e-09	9.022372	9.0666695e-09	15067189
9.5254931e-09	8.7991714	9.5254931e-09	14694430
1.0007258e-08	8.5707787	1.0007258e-08	14313001
1.0513111e-08	8.3373628	1.0513111e-08	13923184
1.1044257e-08	8.0991268	1.1044257e-08	13525318
1.160196e-08	7.8563098	1.160196e-08	13119803
1.2187548e-08	7.6091874	1.2187548e-08	12707099
1.2802416e-08	7.3580729	1.2802416e-08	12287728
1.3448026e-08	7.1033175	1.3448026e-08	11862279
1.4125918e-08	6.8453116	1.4125918e-08	11431402
1.4837704e-08	6.5844841	1.4837704e-08	10995815
1.5585079e-08	6.3213033	1.5585079e-08	10556299
1.6369824e-08	6.0562756	1.6369824e-08	10113699
1.7193805e-08	5.7899449	1.7193805e-08	9668925.4
1.8058985e-08	5.5228913	1.8058985e-08	9222945.5
1.8967425e-08	5.255729	1.8967425e-08	8776785.3
1.9921286e-08	4.9891036	1.9921286e-08	8331522.9
2e-08	4.9677175	2e-08	8295808.3
2.1001554e-08	4.7034404	2.1001554e-08	7854469.1
2.2053187e-08	4.441064	2.2053187e-08	7416305.2
2.3157401e-08	4.1813028	2.3157401e-08	6982509.9
2.4316825e-08	3.9248857	2.4316825e-08	6554300.4
2.5534221e-08	3.6725497	2.5534221e-08	6132907.5
2.6812486e-08	3.4250335	2.6812486e-08	5719564.5
2.8154665e-08	3.1830698	2.8154665e-08	5315495.2
2.9563953e-08	2.9473779	2.9563953e-08	4921900.4
3.1043705e-08	2.7186549	3.1043705e-08	4539944.4
3.2597445e-08	2.4975675	3.2597445e-08	4170740.4
3.4228871e-08	2.2847431	3.4228871e-08	3815336
3.5941869e-08	2.0807609	3.5941869e-08	3474698.3
3.7740517e-08	1.886143	3.7740517e-08	3149699.3
3.9629098e-08	1.7013469	3.9629098e-08	2841102.5
4.1612107e-08	1.5267571	4.1612107e-08	2549550.1
4.3694267e-08	1.3626785	4.3694267e-08	2275551.2
4.5880535e-08	1.2093311	4.5880535e-08	2019473.1
4.8176116e-08	1.0668451	4.8176116e-08	1781532.9
5.0586476e-08	0.93525811	5.0586476e-08	1561793.7
5.3117355e-08	0.81451432	5.3117355e-08	1360161.9
5.5774777e-08	0.70446468	5.5774777e-08	1176388.7
5.856507e-08	0.60486972	5.856507e-08	1010074.1
6.1494878e-08	0.51540395	6.1494878e-08	860674.42
6.4571177e-08	0.43566232	6.4571177e-08	727513.32
6.780129e-08	0.36516838	6.780129e-08	609795.11
7.1192909e-08	0.30338411	7.1192909e-08	506621.28
7.4754109e-08	0.24972102	7.4754109e-08	417009.11
7.8493369e-08	0.20355235	7.8493369e-08	339911.96
8.2419592e-08	0.16422587	8.2419592e-08	274240.6
8.6542126e-08	0.13107685	8.6542126e-08	218885.02
9.0870787e-08	0.10344089	9.0870787e-08	172735.72
9.541588e-08	0.080666054	9.541588e-08	134704.03
1e-07	0.062770733	1e-07	104820.64
1.0501097e-07	0.04771105	1.0501097e-07	79672.492
1.1027248e-07	0.035767058	1.1027248e-07	59727.233
1.1579707e-07	0.026426735	1.1579707e-07	44129.84
1.2159789e-07	0.019229902	1.2159789e-07	32111.858
1.2768875e-07	0.01377031	1.2768875e-07	22994.894
1.3408415e-07	0.0096958275	1.3408415e-07	16190.923
1.4079933e-07	0.0067069085	1.4079933e-07	11199.732
1.4785026e-07	0.004553625	1.4785026e-07	7603.9677
1.5525374e-07	0.0030315761	1.5525374e-07	5062.3009
1.6302739e-07	0.0019770219	1.6302739e-07	3301.3027
1.7118973e-07	0.0012615861	1.7118973e-07	2106.5978
1.7976018e-07	0.00078684504	1.7976018e-07	1313.8286
1.8875915e-07	0.00047907736	1.8875915e-07	799.8879
1.9820808e-07	0.0002843911	1.9820808e-07	474.78167
2e-07	0.00025789296	2e-07	430.53247
