# Supplementary material for: Bulk and surface recombination properties in thin film semiconductors with different surface treatments from time-resolved photoluminescence measurements
Source: Sci Rep. 2019 Mar 29;9:5385. doi: 10.1038/s41598-019-41716-x (PMC6440953; doi:10.1038/s41598-019-41716-x)
Supplement: Supplementary file 2 — Dataset 1 [file 41598_2019_41716_MOESM2_ESM.zip › Matlab_TRPL_1D_sim_Empa_v2/example_data/example_1.5_Empa_TCAD/example1_5_TCAD_Empa_curve3.csv]

edens X	edens Y	rad X	rad Y
1e-14	8.256325e-05	1e-14	137.75794
2.05e-14	0.00034673706	2.05e-14	578.92762
3.1525e-14	0.0008198787	3.1525e-14	1369.0731
4.310125e-14	0.0015325017	4.310125e-14	2559.152
5.5256313e-14	0.0025187019	5.5256313e-14	4206.1042
6.8019128e-14	0.0038165473	6.8019128e-14	6373.5035
8.1420085e-14	0.0054685094	8.1420085e-14	9132.277
1e-13	0.0082490456	1e-13	13775.767
1.1477455e-13	0.010686539	1.1477455e-13	17846.378
1.3028784e-13	0.013245904	1.3028784e-13	22120.514
1.4657678e-13	0.015933235	1.4657678e-13	26608.352
1.6368018e-13	0.018754928	1.6368018e-13	31320.576
1.8163874e-13	0.021717701	1.8163874e-13	36268.405
2.0049523e-13	0.024828609	2.0049523e-13	41463.619
2.2029455e-13	0.028095058	2.2029455e-13	46918.587
2.4108383e-13	0.031524823	2.4108383e-13	52646.294
2.6291257e-13	0.035126071	2.6291257e-13	58660.377
2.8583276e-13	0.038907375	2.8583276e-13	64975.154
3.0989895e-13	0.042877736	3.0989895e-13	71605.659
3.3516845e-13	0.047046607	3.3516845e-13	78567.677
3.6170143e-13	0.051423913	3.6170143e-13	85877.782
3.8956106e-13	0.056020075	3.8956106e-13	93553.377
4.1881366e-13	0.060846033	4.1881366e-13	101612.73
4.495289e-13	0.065913278	4.495289e-13	110075.04
4.817799e-13	0.071233872	4.817799e-13	118960.44
5.1564345e-13	0.07682048	5.1564345e-13	128290.09
5.5120018e-13	0.082686404	5.5120018e-13	138086.2
5.8853474e-13	0.088845605	5.8853474e-13	148372.09
6.2773603e-13	0.095312747	6.2773603e-13	159172.24
6.6889739e-13	0.10210322	6.6889739e-13	170512.36
7.1211681e-13	0.1092332	7.1211681e-13	182419.46
7.574972e-13	0.11671965	7.574972e-13	194921.87
8.0514662e-13	0.1245804	8.0514662e-13	208049.35
8.5517851e-13	0.13283415	8.5517851e-13	221833.16
9.0771198e-13	0.14150055	9.0771198e-13	236306.11
9.6287214e-13	0.15060023	9.6287214e-13	251502.64
1.0207903e-12	0.16015486	1.0207903e-12	267458.94
1.0816044e-12	0.17018717	1.0816044e-12	284212.98
1.1454591e-12	0.18072104	1.1454591e-12	301804.64
1.2125067e-12	0.19178155	1.2125067e-12	320275.8
1.2829065e-12	0.20339502	1.2829065e-12	339670.41
1.3568264e-12	0.2155891	1.3568264e-12	360034.66
1.4344423e-12	0.2283928	1.4344423e-12	381416.99
1.515939e-12	0.24183661	1.515939e-12	403868.32
1.6015105e-12	0.25595251	1.6015105e-12	427442.07
1.6913605e-12	0.27077411	1.6913605e-12	452194.34
1.7857031e-12	0.28633667	1.7857031e-12	478184.06
1.8847628e-12	0.30267724	1.8847628e-12	505473.08
1.9887755e-12	0.3198347	1.9887755e-12	534126.33
2.0979889e-12	0.33784988	2.0979889e-12	564212.02
2.2126629e-12	0.35676566	2.2126629e-12	595801.74
2.3330706e-12	0.37662704	2.3330706e-12	628970.66
2.4594986e-12	0.39748129	2.4594986e-12	663797.72
2.5922481e-12	0.41937803	2.5922481e-12	700365.79
2.7316351e-12	0.44236936	2.7316351e-12	738761.88
2.8779914e-12	0.46650999	2.8779914e-12	779077.37
3.0316655e-12	0.49185736	3.0316655e-12	821408.18
3.1930234e-12	0.51847176	3.1930234e-12	865855.02
3.3624491e-12	0.54641653	3.3624491e-12	912523.65
3.5403461e-12	0.57575814	3.5403461e-12	961525.11
3.7271379e-12	0.60656639	3.7271379e-12	1012976
3.9232694e-12	0.63891457	3.9232694e-12	1066998.6
4.1292074e-12	0.67287963	4.1292074e-12	1123721.6
4.3454424e-12	0.70854236	4.3454424e-12	1183279.8
4.572489e-12	0.74598758	4.572489e-12	1245815
4.810888e-12	0.78530436	4.810888e-12	1311475.8
5.061207e-12	0.82658619	5.061207e-12	1380418.5
5.3240419e-12	0.86993126	5.3240419e-12	1452806.9
5.6000185e-12	0.91544263	5.6000185e-12	1528813.4
5.889794e-12	0.96322853	5.889794e-12	1608618.5
6.1940583e-12	1.0134026	6.1940583e-12	1692412.2
6.5135357e-12	1.0660841	6.5135357e-12	1780393.6
6.8489871e-12	1.1213982	6.8489871e-12	1872771.9
7.201211e-12	1.1794766	7.201211e-12	1969766.8
7.5710461e-12	1.2404571	7.5710461e-12	2071608.9
7.959373e-12	1.3044849	7.959373e-12	2178540.2
8.3671162e-12	1.371712	8.3671162e-12	2290814.9
8.7952465e-12	1.4422982	8.7952465e-12	2408699.9
9.2447834e-12	1.5164112	9.2447834e-12	2532475.3
9.7167971e-12	1.5942271	9.7167971e-12	2662435.4
1.0212412e-11	1.6759309	1.0212412e-11	2798888.8
1.0732807e-11	1.7617165	1.0732807e-11	2942159.9
1.1279222e-11	1.8517878	1.1279222e-11	3092588.9
1.1852957e-11	1.9463586	1.1852957e-11	3250533.2
1.245538e-11	2.0456536	1.245538e-11	3416368
1.3087923e-11	2.1499084	1.3087923e-11	3590487
1.3752094e-11	2.2593707	1.3752094e-11	3773303.9
1.4449473e-11	2.3743003	1.4449473e-11	3965252.6
1.5181721e-11	2.4949698	1.5181721e-11	4166788.8
1.5950582e-11	2.6216657	1.5950582e-11	4378391
1.6757886e-11	2.7546887	1.6757886e-11	4600561.3
1.7605554e-11	2.8943541	1.7605554e-11	4833826.9
1.8495607e-11	3.0409934	1.8495607e-11	5078741.3
1.9430162e-11	3.1949542	1.9430162e-11	5335885.5
2.0411444e-11	3.3566017	2.0411444e-11	5605869.4
2.1441791e-11	3.5263189	2.1441791e-11	5889333.1
2.2523655e-11	3.7045082	2.2523655e-11	6186948.9
2.3659612e-11	3.8915917	2.3659612e-11	6499422.1
2.4852368e-11	4.0880126	2.4852368e-11	6827493.4
2.610476e-11	4.2942362	2.610476e-11	7171940.1
2.7419773e-11	4.5107508	2.7419773e-11	7533578.1
2.8800536e-11	4.7380688	2.8800536e-11	7913263.9
3.0250338e-11	4.9767283	3.0250338e-11	8311896.6
3.1772629e-11	5.2272939	3.1772629e-11	8730419.8
3.3371035e-11	5.4903582	3.3371035e-11	9169824
3.5049361e-11	5.7665433	3.5049361e-11	9631148.6
3.6811604e-11	6.056502	3.6811604e-11	10115485
3.8661959e-11	6.3609194	3.8661959e-11	10623978
4.0604831e-11	6.6805145	4.0604831e-11	11157830
4.2644847e-11	7.0160421	4.2644847e-11	11718302
4.4786864e-11	7.3682941	4.4786864e-11	12306718
4.7035982e-11	7.7381015	4.7035982e-11	12924467
4.9397556e-11	8.1263365	4.9397556e-11	13573008
5.1877208e-11	8.5339144	5.1877208e-11	14253871
5.4480843e-11	8.9617954	5.4480843e-11	14968661
5.721466e-11	9.4109874	5.721466e-11	15719063
6.0085167e-11	9.8825476	6.0085167e-11	16506846
6.30992e-11	10.377586	6.30992e-11	17333865
6.6263935e-11	10.897266	6.6263935e-11	18202067
6.9586906e-11	11.442809	6.9586906e-11	19113494
7.3076026e-11	12.015496	7.3076026e-11	20070289
7.6739602e-11	12.616673	7.6739602e-11	21074703
8.0586356e-11	13.247748	8.0586356e-11	22129093
8.4625449e-11	13.910202	8.4625449e-11	23235935
8.8866496e-11	14.605587	8.8866496e-11	24397825
9.3319595e-11	15.33553	9.3319595e-11	25617487
9.7995349e-11	16.101738	9.7995349e-11	26897779
9.9999e-11	16.430001	9.9999e-11	27446299
1.0490854e-10	16.710645	1.0490854e-10	27915239
1.1006356e-10	16.704641	1.1006356e-10	27905180
1.1547633e-10	16.698391	1.1547633e-10	27894711
1.2115974e-10	16.691885	1.2115974e-10	27883813
1.2712732e-10	16.68511	1.2712732e-10	27872466
1.3339328e-10	16.678055	1.3339328e-10	27860650
1.3997253e-10	16.670708	1.3997253e-10	27848345
1.4688075e-10	16.663057	1.4688075e-10	27835530
1.5413438e-10	16.655088	1.5413438e-10	27822184
1.6175069e-10	16.646789	1.6175069e-10	27808287
1.6974782e-10	16.638147	1.6974782e-10	27793814
1.781448e-10	16.629147	1.781448e-10	27778744
1.8696163e-10	16.619776	1.8696163e-10	27763052
1.9621931e-10	16.610018	1.9621931e-10	27746714
2.0593986e-10	16.59986	2.0593986e-10	27729705
2.1614645e-10	16.589285	2.1614645e-10	27711999
2.2686336e-10	16.578277	2.2686336e-10	27693569
2.3811612e-10	16.566819	2.3811612e-10	27674387
2.4993152e-10	16.554896	2.4993152e-10	27654426
2.6233769e-10	16.542488	2.6233769e-10	27633655
2.7536417e-10	16.529579	2.7536417e-10	27612045
2.8904197e-10	16.51615	2.8904197e-10	27589564
3.0340366e-10	16.50218	3.0340366e-10	27566181
3.1848343e-10	16.487652	3.1848343e-10	27541863
3.343172e-10	16.472544	3.343172e-10	27516576
3.5094265e-10	16.456836	3.5094265e-10	27490285
3.6839937e-10	16.440506	3.6839937e-10	27462954
3.8672893e-10	16.423533	3.8672893e-10	27434547
4.0597497e-10	16.405893	4.0597497e-10	27405026
4.2618331e-10	16.387564	4.2618331e-10	27374353
4.4740207e-10	16.368522	4.4740207e-10	27342487
4.6968177e-10	16.348742	4.6968177e-10	27309388
4.9307545e-10	16.3282	4.9307545e-10	27275015
5.1763881e-10	16.30687	5.1763881e-10	27239324
5.4343034e-10	16.284726	5.4343034e-10	27202272
5.7051145e-10	16.261741	5.7051145e-10	27163815
5.9894662e-10	16.237888	5.9894662e-10	27123906
6.2880354e-10	16.213138	6.2880354e-10	27082500
6.6015331e-10	16.187464	6.6015331e-10	27039548
6.9307057e-10	16.160837	6.9307057e-10	26995002
7.2763369e-10	16.133226	7.2763369e-10	26948812
7.6392497e-10	16.104601	7.6392497e-10	26900929
8.0203081e-10	16.074932	8.0203081e-10	26851299
8.4204194e-10	16.044187	8.4204194e-10	26799873
8.8405363e-10	16.012335	8.8405363e-10	26746595
9.281659e-10	15.979343	9.281659e-10	26691413
9.7448379e-10	15.945178	9.7448379e-10	26634270
1.0231176e-09	15.909806	1.0231176e-09	26575113
1.074183e-09	15.873195	1.074183e-09	26513883
1.1278018e-09	15.83531	1.1278018e-09	26450525
1.1841015e-09	15.796115	1.1841015e-09	26384979
1.2432161e-09	15.755577	1.2432161e-09	26317188
1.3052865e-09	15.713659	1.3052865e-09	26247092
1.3704604e-09	15.670325	1.3704604e-09	26174631
1.4388931e-09	15.62554	1.4388931e-09	26099746
1.5107473e-09	15.579267	1.5107473e-09	26022374
1.5861943e-09	15.531469	1.5861943e-09	25942455
1.6654136e-09	15.482109	1.6654136e-09	25859927
1.7485938e-09	15.431149	1.7485938e-09	25774728
1.8359331e-09	15.378554	1.8359331e-09	25686795
1.9276394e-09	15.324284	1.9276394e-09	25596066
2.0239309e-09	15.268303	2.0239309e-09	25502478
2.1250371e-09	15.210572	2.1250371e-09	25405967
2.2311985e-09	15.151054	2.2311985e-09	25306472
2.342668e-09	15.089711	2.342668e-09	25203929
2.459711e-09	15.026506	2.459711e-09	25098276
2.5826062e-09	14.961401	2.5826062e-09	24989449
2.7116461e-09	14.894358	2.7116461e-09	24877386
2.847138e-09	14.825341	2.847138e-09	24762025
2.9894045e-09	14.754313	2.9894045e-09	24643306
3.1387843e-09	14.681237	3.1387843e-09	24521166
3.2956331e-09	14.606076	3.2956331e-09	24395545
3.4603243e-09	14.528796	3.4603243e-09	24266384
3.6332501e-09	14.449361	3.6332501e-09	24133624
3.8148222e-09	14.367735	3.8148222e-09	23997206
4.0054729e-09	14.283886	4.0054729e-09	23857075
4.2056562e-09	14.197779	4.2056562e-09	23713173
4.4158486e-09	14.109382	4.4158486e-09	23565447
4.6365506e-09	14.018663	4.6365506e-09	23413842
4.8682877e-09	13.925591	4.8682877e-09	23258308
5e-09	13.873643	5e-09	23171497
5.2554902e-09	13.774735	5.2554902e-09	23006216
5.5237549e-09	13.673398	5.5237549e-09	22836878
5.8054328e-09	13.569606	5.8054328e-09	22663440
6.1011946e-09	13.463332	6.1011946e-09	22485858
6.4117445e-09	13.354552	6.4117445e-09	22304093
6.7378219e-09	13.243244	6.7378219e-09	22118105
7.0802032e-09	13.129386	7.0802032e-09	21927859
7.4397035e-09	13.012957	7.4397035e-09	21733322
7.8171789e-09	12.893938	7.8171789e-09	21534460
8.213528e-09	12.772312	8.213528e-09	21331246
8.6296946e-09	12.648063	8.6296946e-09	21123653
9.0666695e-09	12.521175	9.0666695e-09	20911655
9.5254931e-09	12.391635	9.5254931e-09	20695230
1.0007258e-08	12.259431	1.0007258e-08	20474358
1.0513111e-08	12.124552	1.0513111e-08	20249020
1.1044257e-08	11.986986	1.1044257e-08	20019199
1.160196e-08	11.846724	1.160196e-08	19784878
1.2187548e-08	11.703757	1.2187548e-08	19546042
1.2802416e-08	11.558075	1.2802416e-08	19302674
1.3448026e-08	11.409668	1.3448026e-08	19054759
1.4125918e-08	11.258525	1.4125918e-08	18802278
1.4837704e-08	11.104633	1.4837704e-08	18545210
1.5585079e-08	10.94798	1.5585079e-08	18283534
1.6369824e-08	10.788548	1.6369824e-08	18017220
1.7193805e-08	10.626318	1.7193805e-08	17746237
1.8058985e-08	10.461268	1.8058985e-08	17470546
1.8967425e-08	10.29337	1.8967425e-08	17190104
1.9921286e-08	10.122595	1.9921286e-08	16904860
2e-08	10.108743	2e-08	16881724
2.1001554e-08	9.9354898	2.1001554e-08	16592346
2.2053187e-08	9.7592739	2.2053187e-08	16298023
2.3157401e-08	9.5800534	2.3157401e-08	15998685
2.4316825e-08	9.3977842	2.4316825e-08	15694258
2.5534221e-08	9.2124203	2.5534221e-08	15384667
2.6812486e-08	9.0239158	2.6812486e-08	15069833
2.8154665e-08	8.8322261	2.8154665e-08	14749683
2.9563953e-08	8.6373104	2.9563953e-08	14424148
3.1043705e-08	8.4391342	3.1043705e-08	14093170
3.2597445e-08	8.2376719	3.2597445e-08	13756707
3.4228871e-08	8.0329103	3.4228871e-08	13414736
3.5941869e-08	7.824852	3.5941869e-08	13067262
3.7740517e-08	7.6135187	3.7740517e-08	12714320
3.9629098e-08	7.3989554	3.9629098e-08	12355986
4.1612107e-08	7.1812335	4.1612107e-08	11992380
4.3694267e-08	6.9604547	4.3694267e-08	11623670
4.5880535e-08	6.7367544	4.5880535e-08	11250082
4.8176116e-08	6.5103045	4.8176116e-08	10871905
5.0586476e-08	6.281316	5.0586476e-08	10489489
5.3117355e-08	6.0500412	5.3117355e-08	10103257
5.5774777e-08	5.8167747	5.5774777e-08	9713700.5
5.856507e-08	5.5818547	5.856507e-08	9321383.7
6.1494878e-08	5.3456626	6.1494878e-08	8926943.8
6.4571177e-08	5.1086223	6.4571177e-08	8531088.5
6.780129e-08	4.8711986	6.780129e-08	8134594.4
7.1192909e-08	4.6338952	7.1192909e-08	7738302.2
7.4754109e-08	4.3972513	7.4754109e-08	7343112.5
7.8493369e-08	4.1618379	7.8493369e-08	6949978.9
8.2419592e-08	3.9282534	8.2419592e-08	6559900.5
8.6542126e-08	3.6971184	8.6542126e-08	6173913.7
9.0870787e-08	3.4690699	9.0870787e-08	5793082.4
9.541588e-08	3.2447553	9.541588e-08	5418487.4
1e-07	3.0332133	1e-07	5065222.9
1.0501097e-07	2.8177182	1.0501097e-07	4705357.8
1.1027248e-07	2.6079056	1.1027248e-07	4354982.8
1.1579707e-07	2.404393	1.1579707e-07	4015129.5
1.2159789e-07	2.2077709	1.2159789e-07	3686783.4
1.2768875e-07	2.018594	1.2768875e-07	3370871
1.3408415e-07	1.8373733	1.3408415e-07	3068245.7
1.4079933e-07	1.6645687	1.4079933e-07	2779675.2
1.4785026e-07	1.500581	1.4785026e-07	2505828.6
1.5525374e-07	1.3457454	1.5525374e-07	2247265.9
1.6302739e-07	1.2003256	1.6302739e-07	2004427.1
1.7118973e-07	1.0645086	1.7118973e-07	1777624.5
1.7976018e-07	0.93840091	1.7976018e-07	1567036
1.8875915e-07	0.8220264	1.8875915e-07	1372701.3
1.9820808e-07	0.71532516	1.9820808e-07	1194520.2
2e-07	0.69672462	2e-07	1163459.1
