# Supplementary material for: Bulk and surface recombination properties in thin film semiconductors with different surface treatments from time-resolved photoluminescence measurements
Source: Sci Rep. 2019 Mar 29;9:5385. doi: 10.1038/s41598-019-41716-x (PMC6440953; doi:10.1038/s41598-019-41716-x)
Supplement: Supplementary file 2 — Dataset 1 [file 41598_2019_41716_MOESM2_ESM.zip › Matlab_TRPL_1D_sim_Empa_v2/example_data/example_1.5_Empa_TCAD/example1_5_TCAD_Empa_curve4.csv]

edens X	edens Y	rad X	rad Y
1e-14	8.2563185e-05	1e-14	137.75783
2.05e-14	0.00034673655	2.05e-14	578.92676
3.1525e-14	0.00081987679	3.1525e-14	1369.0699
4.310125e-14	0.0015324967	4.310125e-14	2559.1436
5.5256313e-14	0.002518691	5.5256313e-14	4206.0861
6.8019128e-14	0.0038165267	6.8019128e-14	6373.4691
8.1420085e-14	0.0054684735	8.1420085e-14	9132.217
1e-13	0.0082489777	1e-13	13775.654
1.1477455e-13	0.010686435	1.1477455e-13	17846.205
1.3028784e-13	0.013245753	1.3028784e-13	22120.26
1.4657678e-13	0.015933021	1.4657678e-13	26607.994
1.6368018e-13	0.018754635	1.6368018e-13	31320.088
1.8163874e-13	0.021717312	1.8163874e-13	36267.755
2.0049523e-13	0.024828102	2.0049523e-13	41462.772
2.2029455e-13	0.028094409	2.2029455e-13	46917.502
2.4108383e-13	0.031524006	2.4108383e-13	52644.928
2.6291257e-13	0.035125055	2.6291257e-13	58658.679
2.8583276e-13	0.038906125	2.8583276e-13	64973.068
3.0989895e-13	0.042876216	3.0989895e-13	71603.12
3.3516845e-13	0.047044773	3.3516845e-13	78564.614
3.6170143e-13	0.051421718	3.6170143e-13	85874.115
3.8956106e-13	0.056017464	3.8956106e-13	93549.016
4.1881366e-13	0.060842947	4.1881366e-13	101607.58
4.495289e-13	0.065909649	4.495289e-13	110068.98
4.817799e-13	0.071229625	4.817799e-13	118953.35
5.1564345e-13	0.076815533	5.1564345e-13	128281.83
5.5120018e-13	0.082680662	5.5120018e-13	138076.61
5.8853474e-13	0.088838966	5.8853474e-13	148361
6.2773603e-13	0.095305096	6.2773603e-13	159159.46
6.6889739e-13	0.10209443	6.6889739e-13	170497.68
7.1211681e-13	0.10922313	7.1211681e-13	182402.63
7.574972e-13	0.11670814	7.574972e-13	194902.63
8.0514662e-13	0.12456726	8.0514662e-13	208027.42
8.5517851e-13	0.1328192	8.5517851e-13	221808.2
9.0771198e-13	0.14148357	9.0771198e-13	236277.76
9.6287214e-13	0.15058099	9.6287214e-13	251470.5
1.0207903e-12	0.16013308	1.0207903e-12	267422.56
1.0816044e-12	0.17016256	1.0816044e-12	284171.88
1.1454591e-12	0.18069327	1.1454591e-12	301758.27
1.2125067e-12	0.19175026	1.2125067e-12	320223.55
1.2829065e-12	0.20335982	1.2829065e-12	339611.62
1.3568264e-12	0.21554953	1.3568264e-12	359968.58
1.4344423e-12	0.22834838	1.4344423e-12	381342.81
1.515939e-12	0.24178679	1.515939e-12	403785.12
1.6015105e-12	0.2558967	1.6015105e-12	427348.86
1.6913605e-12	0.27071164	1.6913605e-12	452090.02
1.7857031e-12	0.28626681	1.7857031e-12	478067.39
1.8847628e-12	0.30259918	1.8847628e-12	505342.71
1.9887755e-12	0.31974754	1.9887755e-12	533980.78
2.0979889e-12	0.33775264	2.0979889e-12	564049.62
2.2126629e-12	0.35665723	2.2126629e-12	595620.67
2.3330706e-12	0.37650623	2.3330706e-12	628768.9
2.4594986e-12	0.39734676	2.4594986e-12	663573.05
2.5922481e-12	0.41922832	2.5922481e-12	700115.76
2.7316351e-12	0.44220284	2.7316351e-12	738483.78
2.8779914e-12	0.46632487	2.8779914e-12	778768.2
3.0316655e-12	0.49165166	3.0316655e-12	821064.65
3.1930234e-12	0.51824331	3.1930234e-12	865473.48
3.3624491e-12	0.54616291	3.3624491e-12	912100.09
3.5403461e-12	0.5754767	3.5403461e-12	961055.1
3.7271379e-12	0.60625422	3.7271379e-12	1012454.6
3.9232694e-12	0.63856844	3.9232694e-12	1066420.6
4.1292074e-12	0.67249598	4.1292074e-12	1123080.9
4.3454424e-12	0.70811728	4.3454424e-12	1182569.9
4.572489e-12	0.74551674	4.572489e-12	1245028.6
4.810888e-12	0.784783	4.810888e-12	1310605.1
5.061207e-12	0.82600908	5.061207e-12	1379454.6
5.3240419e-12	0.86929261	5.3240419e-12	1451740.3
5.6000185e-12	0.91473608	5.6000185e-12	1527633.4
5.889794e-12	0.96244707	5.889794e-12	1607313.4
6.1940583e-12	1.0125385	6.1940583e-12	1690969
6.5135357e-12	1.0651288	6.5135357e-12	1778798.2
6.8489871e-12	1.1203425	6.8489871e-12	1871008.7
7.201211e-12	1.17831	7.201211e-12	1967818.5
7.5710461e-12	1.2391684	7.5710461e-12	2069456.6
7.959373e-12	1.3030615	7.959373e-12	2176163
8.3671162e-12	1.3701402	8.3671162e-12	2288189.8
8.7952465e-12	1.4405629	8.7952465e-12	2405801.7
9.2447834e-12	1.5144958	9.2447834e-12	2529276.2
9.7167971e-12	1.5921132	9.7167971e-12	2658904.7
1.0212412e-11	1.6735983	1.0212412e-11	2794993
1.0732807e-11	1.7591431	1.0732807e-11	2937861.8
1.1279222e-11	1.8489492	1.1279222e-11	3087847.9
1.1852957e-11	1.9432281	1.1852957e-11	3245304.5
1.245538e-11	2.0422016	1.245538e-11	3410602.3
1.3087923e-11	2.1461025	1.3087923e-11	3584130.2
1.3752094e-11	2.2551753	1.3752094e-11	3766296.4
1.4449473e-11	2.3696761	1.4449473e-11	3957529
1.5181721e-11	2.4898739	1.5181721e-11	4158277.2
1.5950582e-11	2.6160507	1.5950582e-11	4369012.2
1.6757886e-11	2.7485025	1.6757886e-11	4590228.5
1.7605554e-11	2.8875397	1.7605554e-11	4822444.6
1.8495607e-11	3.0334879	1.8495607e-11	5066204.6
1.9430162e-11	3.1866887	1.9430162e-11	5322079.1
2.0411444e-11	3.3475003	2.0411444e-11	5590666.7
2.1441791e-11	3.5162985	2.1441791e-11	5872595.1
2.2523655e-11	3.6934774	2.2523655e-11	6168522.9
2.3659612e-11	3.8794501	2.3659612e-11	6479140.4
2.4852368e-11	4.0746501	2.4852368e-11	6805171.9
2.610476e-11	4.2795318	2.610476e-11	7147376.7
2.7419773e-11	4.4945717	2.7419773e-11	7506551
2.8800536e-11	4.7202695	2.8800536e-11	7883529.6
3.0250338e-11	4.9571487	3.0250338e-11	8279188
3.1772629e-11	5.2057587	3.1772629e-11	8694443.7
3.3371035e-11	5.466675	3.3371035e-11	9130258.7
3.5049361e-11	5.7405009	3.5049361e-11	9587641.4
3.6811604e-11	6.0278689	3.6811604e-11	10067649
3.8661959e-11	6.3294418	3.8661959e-11	10571389
4.0604831e-11	6.6459141	4.0604831e-11	11100022
4.2644847e-11	6.9780136	4.2644847e-11	11654765
4.4786864e-11	7.3265031	4.4786864e-11	12236894
4.7035982e-11	7.6921814	4.7035982e-11	12847743
4.9397556e-11	8.0758856	4.9397556e-11	13488711
5.1877208e-11	8.4784926	5.1877208e-11	14161266
5.4480843e-11	8.9009207	5.4480843e-11	14866942
5.721466e-11	9.3441317	5.721466e-11	15607348
6.0085167e-11	9.8091328	6.0085167e-11	16384167
6.30992e-11	10.296979	6.30992e-11	17199164
6.6263935e-11	10.808773	6.6263935e-11	18054184
6.9586906e-11	11.345673	6.9586906e-11	18951161
7.3076026e-11	11.908886	7.3076026e-11	19892119
7.6739602e-11	12.499681	7.6739602e-11	20879174
8.0586356e-11	13.119381	8.0586356e-11	21914545
8.4625449e-11	13.769373	8.4625449e-11	23000550
8.8866496e-11	14.451108	8.8866496e-11	24139615
9.3319595e-11	15.166101	9.3319595e-11	25334279
9.7995349e-11	15.915941	9.7995349e-11	26587196
9.9999e-11	16.23698	9.9999e-11	27123635
1.0490854e-10	16.499723	1.0490854e-10	27562647
1.1006356e-10	16.475123	1.1006356e-10	27521508
1.1547633e-10	16.449717	1.1547633e-10	27479020
1.2115974e-10	16.423459	1.2115974e-10	27435110
1.2712732e-10	16.396313	1.2712732e-10	27389715
1.3339328e-10	16.368243	1.3339328e-10	27342774
1.3997253e-10	16.339212	1.3997253e-10	27294230
1.4688075e-10	16.309188	1.4688075e-10	27244023
1.5413438e-10	16.278135	1.5413438e-10	27192098
1.6175069e-10	16.246019	1.6175069e-10	27138396
1.6974782e-10	16.212806	1.6974782e-10	27082861
1.781448e-10	16.178462	1.781448e-10	27025435
1.8696163e-10	16.142952	1.8696163e-10	26966061
1.9621931e-10	16.106241	1.9621931e-10	26904681
2.0593986e-10	16.068296	2.0593986e-10	26841236
2.1614645e-10	16.02908	2.1614645e-10	26775669
2.2686336e-10	15.988559	2.2686336e-10	26707920
2.3811612e-10	15.946698	2.3811612e-10	26637932
2.4993152e-10	15.903461	2.4993152e-10	26565646
2.6233769e-10	15.858814	2.6233769e-10	26491003
2.7536417e-10	15.812721	2.7536417e-10	26413943
2.8904197e-10	15.765147	2.8904197e-10	26334409
3.0340366e-10	15.716057	3.0340366e-10	26252342
3.1848343e-10	15.665416	3.1848343e-10	26167683
3.343172e-10	15.613188	3.343172e-10	26080374
3.5094265e-10	15.559341	3.5094265e-10	25990357
3.6839937e-10	15.503839	3.6839937e-10	25897576
3.8672893e-10	15.446648	3.8672893e-10	25801974
4.0597497e-10	15.387735	4.0597497e-10	25703496
4.2618331e-10	15.327069	4.2618331e-10	25602086
4.4740207e-10	15.264615	4.4740207e-10	25497692
4.6968177e-10	15.200344	4.6968177e-10	25390260
4.9307545e-10	15.134224	4.9307545e-10	25279741
5.1763881e-10	15.066226	5.1763881e-10	25166085
5.4343034e-10	14.996322	5.4343034e-10	25049244
5.7051145e-10	14.924484	5.7051145e-10	24929172
5.9894662e-10	14.850687	5.9894662e-10	24805827
6.2880354e-10	14.774904	6.2880354e-10	24679167
6.6015331e-10	14.697114	6.6015331e-10	24549153
6.9307057e-10	14.617294	6.9307057e-10	24415749
7.2763369e-10	14.535425	7.2763369e-10	24278921
7.6392497e-10	14.451488	7.6392497e-10	24138640
8.0203081e-10	14.365466	8.0203081e-10	23994878
8.4204194e-10	14.277347	8.4204194e-10	23847612
8.8405363e-10	14.187116	8.8405363e-10	23696820
9.281659e-10	14.094766	9.281659e-10	23542488
9.7448379e-10	14.000287	9.7448379e-10	23384600
1.0231176e-09	13.903674	1.0231176e-09	23223150
1.074183e-09	13.804925	1.074183e-09	23058133
1.1278018e-09	13.70404	1.1278018e-09	22889547
1.1841015e-09	13.60102	1.1841015e-09	22717398
1.2432161e-09	13.495872	1.2432161e-09	22541694
1.3052865e-09	13.388602	1.3052865e-09	22362448
1.3704604e-09	13.279222	1.3704604e-09	22179678
1.4388931e-09	13.167745	1.4388931e-09	21993408
1.5107473e-09	13.054189	1.5107473e-09	21803664
1.5861943e-09	12.938572	1.5861943e-09	21610481
1.6654136e-09	12.820918	1.6654136e-09	21413896
1.7485938e-09	12.701251	1.7485938e-09	21213951
1.8359331e-09	12.579601	1.8359331e-09	21010696
1.9276394e-09	12.456	1.9276394e-09	20804182
2.0239309e-09	12.330481	2.0239309e-09	20594468
2.1250371e-09	12.203084	2.1250371e-09	20381617
2.2311985e-09	12.073849	2.2311985e-09	20165698
2.342668e-09	11.942818	2.342668e-09	19946783
2.459711e-09	11.81004	2.459711e-09	19724950
2.5826062e-09	11.675564	2.5826062e-09	19500282
2.7116461e-09	11.539441	2.7116461e-09	19272866
2.847138e-09	11.401727	2.847138e-09	19042793
2.9894045e-09	11.262478	2.9894045e-09	18810160
3.1387843e-09	11.121756	3.1387843e-09	18575067
3.2956331e-09	10.979622	3.2956331e-09	18337617
3.4603243e-09	10.83614	3.4603243e-09	18097918
3.6332501e-09	10.691378	3.6332501e-09	17856082
3.8148222e-09	10.545404	3.8148222e-09	17612224
4.0054729e-09	10.398288	4.0054729e-09	17366459
4.2056562e-09	10.250102	4.2056562e-09	17118910
4.4158486e-09	10.10092	4.4158486e-09	16869698
4.6365506e-09	9.9508167	4.6365506e-09	16618948
4.8682877e-09	9.7998674	4.8682877e-09	16366788
5e-09	9.7169224	5e-09	16228229
5.2554902e-09	9.561493	5.2554902e-09	15968587
5.5237549e-09	9.40555	5.5237549e-09	15708089
5.8054328e-09	9.2491701	5.8054328e-09	15446864
6.1011946e-09	9.0924301	6.1011946e-09	15185038
6.4117445e-09	8.9354064	6.4117445e-09	14922740
6.7378219e-09	8.7781745	6.7378219e-09	14660097
7.0802032e-09	8.6208093	7.0802032e-09	14397233
7.4397035e-09	8.4633844	7.4397035e-09	14134271
7.8171789e-09	8.3059715	7.8171789e-09	13871331
8.213528e-09	8.1486408	8.213528e-09	13608531
8.6296946e-09	7.9914598	8.6296946e-09	13345983
9.0666695e-09	7.8344931	9.0666695e-09	13083795
9.5254931e-09	7.677802	9.5254931e-09	12822070
1.0007258e-08	7.5214436	1.0007258e-08	12560903
1.0513111e-08	7.3654703	1.0513111e-08	12300382
1.1044257e-08	7.2099292	1.1044257e-08	12040585
1.160196e-08	7.0548609	1.160196e-08	11781581
1.2187548e-08	6.9002991	1.2187548e-08	11523425
1.2802416e-08	6.7462694	1.2802416e-08	11266160
1.3448026e-08	6.5927886	1.3448026e-08	11009815
1.4125918e-08	6.439864	1.4125918e-08	10754401
1.4837704e-08	6.2874924	1.4837704e-08	10499913
1.5585079e-08	6.1356601	1.5585079e-08	10246328
1.6369824e-08	5.9843421	1.6369824e-08	9993605.4
1.7193805e-08	5.8335022	1.7193805e-08	9741683.2
1.8058985e-08	5.6830936	1.8058985e-08	9490483.6
1.8967425e-08	5.5330592	1.8967425e-08	9239911.3
1.9921286e-08	5.3833331	1.9921286e-08	8989856
2e-08	5.3713116	2e-08	8969779.2
2.1001554e-08	5.2224068	2.1001554e-08	8721097.9
2.2053187e-08	5.0736245	2.2053187e-08	8472623.1
2.3157401e-08	4.9248862	2.3157401e-08	8224223.7
2.4316825e-08	4.7761139	2.4316825e-08	7975769.3
2.5534221e-08	4.6272339	2.5534221e-08	7727136.8
2.6812486e-08	4.4781804	2.6812486e-08	7478216
2.8154665e-08	4.3288994	2.8154665e-08	7228916.9
2.9563953e-08	4.1793529	2.9563953e-08	6979175.7
3.1043705e-08	4.0295227	3.1043705e-08	6728962
3.2597445e-08	3.8794144	3.2597445e-08	6478285.1
3.4228871e-08	3.7290607	3.4228871e-08	6227199.6
3.5941869e-08	3.5785245	3.5941869e-08	5975810.3
3.7740517e-08	3.4279012	3.7740517e-08	5724276.3
3.9629098e-08	3.2773202	3.9629098e-08	5472814
4.1612107e-08	3.126946	4.1612107e-08	5221697.7
4.3694267e-08	2.9769781	4.3694267e-08	4971260.6
4.5880535e-08	2.8276499	4.5880535e-08	4721892.6
4.8176116e-08	2.6792274	4.8176116e-08	4474037.4
5.0586476e-08	2.532006	5.0586476e-08	4228188.8
5.3117355e-08	2.3863079	5.3117355e-08	3984884.3
5.5774777e-08	2.2424772	5.5774777e-08	3744698.8
5.856507e-08	2.1008759	5.856507e-08	3508236.7
6.1494878e-08	1.9618786	6.1494878e-08	3276123.4
6.4571177e-08	1.8258668	6.4571177e-08	3048996
6.780129e-08	1.6932233	6.780129e-08	2827493.8
7.1192909e-08	1.5643265	7.1192909e-08	2612248.5
7.4754109e-08	1.439544	7.4754109e-08	2403874
7.8493369e-08	1.3192268	7.8493369e-08	2202956.5
8.2419592e-08	1.2037037	8.2419592e-08	2010045
8.6542126e-08	1.0932758	8.6542126e-08	1825642
9.0870787e-08	0.98821079	9.0870787e-08	1650194.7
9.541588e-08	0.88873857	9.541588e-08	1484087.1
1e-07	0.79855127	1e-07	1333484.4
1.0501097e-07	0.71039516	1.0501097e-07	1186273.6
1.1027248e-07	0.62828122	1.1027248e-07	1049152.8
1.1579707e-07	0.55225208	1.1579707e-07	922193.03
1.2159789e-07	0.48229827	1.2159789e-07	805378.43
1.2768875e-07	0.41835811	1.2768875e-07	698605.99
1.3408415e-07	0.36031865	1.3408415e-07	601687.11
1.4079933e-07	0.30801779	1.4079933e-07	514351.02
1.4785026e-07	0.26124732	1.4785026e-07	436250.07
1.5525374e-07	0.21975716	1.5525374e-07	366966.63
1.6302739e-07	0.18326045	1.6302739e-07	306021.67
1.7118973e-07	0.15143949	1.7118973e-07	252884.63
1.7976018e-07	0.12395229	1.7976018e-07	206984.46
1.8875915e-07	0.10043963	1.8875915e-07	167721.28
1.9820808e-07	0.080532286	1.9820808e-07	134478.53
2e-07	0.077234594	2e-07	128971.81
