# Supplementary material for: Bulk and surface recombination properties in thin film semiconductors with different surface treatments from time-resolved photoluminescence measurements
Source: Sci Rep. 2019 Mar 29;9:5385. doi: 10.1038/s41598-019-41716-x (PMC6440953; doi:10.1038/s41598-019-41716-x)
Supplement: Supplementary file 2 — Dataset 1 [file 41598_2019_41716_MOESM2_ESM.zip › Matlab_TRPL_1D_sim_Empa_v2/example_data/example_1_Empa_TCAD_simulations_and_Maiberg_extracts/example1_TCAD_Empa_curve1.csv]

edens X	edens Y	rad X	rad Y
1e-14	0.0016422328	1e-14	2742.5279
2.05e-14	0.0033665753	2.05e-14	5622.1802
3.1525e-14	0.0051771334	3.1525e-14	8645.8127
4.310125e-14	0.0070782177	4.310125e-14	11820.624
5.5256313e-14	0.0090743543	5.5256313e-14	15154.173
6.8019128e-14	0.011170296	6.8019128e-14	18654.397
8.1420085e-14	0.013371032	8.1420085e-14	22329.628
9.5491089e-14	0.015681802	9.5491089e-14	26188.617
1.1026564e-13	0.018108108	1.1026564e-13	30240.551
1.2577893e-13	0.020655727	1.2577893e-13	34495.076
1.4206787e-13	0.023330723	1.4206787e-13	38962.323
1.5917127e-13	0.026139465	1.5917127e-13	43652.927
1.7712983e-13	0.029088639	1.7712983e-13	48578.054
1.9598632e-13	0.032185269	1.9598632e-13	53749.431
2.1578564e-13	0.035436724	2.1578564e-13	59179.368
2.3657492e-13	0.038850747	2.3657492e-13	64880.794
2.5840366e-13	0.042435465	2.5840366e-13	70867.282
2.8132385e-13	0.046199412	2.8132385e-13	77153.085
3.0539004e-13	0.050151549	3.0539004e-13	83753.166
3.3065954e-13	0.054301285	3.3065954e-13	90683.238
3.5719252e-13	0.058658498	3.5719252e-13	97959.8
3.8505214e-13	0.063233563	3.8505214e-13	105600.18
4.1430475e-13	0.06803737	4.1430475e-13	113622.55
4.4501999e-13	0.073081355	4.4501999e-13	122046.03
4.7727099e-13	0.078377526	4.7727099e-13	130890.66
5.1113454e-13	0.083938491	5.1113454e-13	140177.5
5.4669126e-13	0.089777489	5.4669126e-13	149928.66
5.8402583e-13	0.095908419	5.8402583e-13	160167.35
6.2322712e-13	0.10234588	6.2322712e-13	170917.94
6.6438848e-13	0.10910518	6.6438848e-13	182206.03
7.076079e-13	0.11620244	7.076079e-13	194058.49
7.5298829e-13	0.12365452	7.5298829e-13	206503.54
8.0063771e-13	0.13147919	8.0063771e-13	219570.79
8.5066959e-13	0.13969505	8.5066959e-13	233291.35
9.0320307e-13	0.14832168	9.0320307e-13	247697.89
9.5836323e-13	0.15737959	9.5836323e-13	262824.7
1.0162814e-12	0.16689036	1.0162814e-12	278707.79
1.0770955e-12	0.17687663	1.0770955e-12	295384.96
1.1409502e-12	0.18736215	1.1409502e-12	312895.91
1.2079977e-12	0.1983719	1.2079977e-12	331282.32
1.2783976e-12	0.20993208	1.2783976e-12	350587.96
1.3523175e-12	0.22207019	1.3523175e-12	370858.78
1.4299334e-12	0.23481514	1.4299334e-12	392143.02
1.5114301e-12	0.24819725	1.5114301e-12	414491.35
1.5970016e-12	0.26224838	1.5970016e-12	437956.96
1.6868516e-12	0.27700196	1.6868516e-12	462595.7
1.7811942e-12	0.29249312	1.7811942e-12	488466.21
1.8802539e-12	0.30875872	1.8802539e-12	515630.06
1.9842666e-12	0.32583746	1.9842666e-12	544151.91
2.09348e-12	0.34377	2.09348e-12	574099.62
2.208154e-12	0.362599	2.208154e-12	605544.47
2.3285617e-12	0.38236928	2.3285617e-12	638561.3
2.4549897e-12	0.40312788	2.4549897e-12	673228.68
2.5877392e-12	0.4249242	2.5877392e-12	709629.1
2.7271262e-12	0.44781011	2.7271262e-12	747849.19
2.8734825e-12	0.47184005	2.8734825e-12	787979.89
3.0271566e-12	0.49707121	3.0271566e-12	830116.69
3.1885144e-12	0.52356362	3.1885144e-12	874359.85
3.3579402e-12	0.55138031	3.3579402e-12	920814.66
3.5358372e-12	0.58058746	3.5358372e-12	969591.63
3.722629e-12	0.61125455	3.722629e-12	1020806.8
3.9187605e-12	0.64345455	3.9187605e-12	1074582.1
4.1246985e-12	0.67726406	4.1246985e-12	1131045.3
4.3409334e-12	0.71276349	4.3409334e-12	1190330.9
4.5679801e-12	0.75003729	4.5679801e-12	1252579.9
4.8063791e-12	0.78917413	4.8063791e-12	1317940.3
5.0566981e-12	0.83026708	5.0566981e-12	1386567.6
5.319533e-12	0.87341389	5.319533e-12	1458625
5.5955096e-12	0.91871716	5.5955096e-12	1534284
5.8852851e-12	0.96628464	5.8852851e-12	1613724.5
6.1895494e-12	1.0162294	6.1895494e-12	1697135.3
6.5090268e-12	1.0686703	6.5090268e-12	1784715
6.8444782e-12	1.1237319	6.8444782e-12	1876671.6
7.1967021e-12	1.1815453	7.1967021e-12	1973224
7.5665372e-12	1.2422477	7.5665372e-12	2074601.6
7.954864e-12	1.3059836	7.954864e-12	2181045.5
8.3626072e-12	1.3729044	8.3626072e-12	2292808.8
8.7907376e-12	1.4431693	8.7907376e-12	2410157.2
9.2402745e-12	1.5169451	9.2402745e-12	2533369.5
9.7122882e-12	1.5944073	9.7122882e-12	2662738.7
1.0207903e-11	1.6757399	1.0207903e-11	2798572.3
1.0728298e-11	1.7611362	1.0728298e-11	2941193
1.1274713e-11	1.850799	1.1274713e-11	3090939.7
1.1848448e-11	1.9449415	1.1848448e-11	3248168.4
1.2450871e-11	2.0437871	1.2450871e-11	3413252.6
1.3083414e-11	2.1475707	1.3083414e-11	3586584.4
1.3747585e-11	2.2565388	1.3747585e-11	3768575.6
1.4444964e-11	2.3709502	1.4444964e-11	3959658.4
1.5177212e-11	2.4910765	1.5177212e-11	4160286.8
1.5946073e-11	2.6172028	1.5946073e-11	4370937.1
1.6753377e-11	2.7496287	1.6753377e-11	4592109.5
1.7601045e-11	2.8886684	1.7601045e-11	4824329.2
1.8491098e-11	3.0346519	1.8491098e-11	5068147.3
1.9425653e-11	3.1879256	1.9425653e-11	5324142.6
2.0406935e-11	3.3488532	2.0406935e-11	5592922.6
2.1437282e-11	3.5178163	2.1437282e-11	5875125.2
2.2519146e-11	3.6952158	2.2519146e-11	6171419.9
2.3655103e-11	3.8814723	2.3655103e-11	6482509.5
2.4847859e-11	4.0770274	2.4847859e-11	6809132
2.6100252e-11	4.2823448	2.6100252e-11	7152061.8
2.7415264e-11	4.497911	2.7415264e-11	7512112.2
2.8796027e-11	4.7242369	2.8796027e-11	7890136.5
3.0245829e-11	4.9618586	3.0245829e-11	8287030.9
3.176812e-11	5.2113391	3.176812e-11	8703735.9
3.3366526e-11	5.4732691	3.3366526e-11	9141238.8
3.5044852e-11	5.7482688	3.5044852e-11	9600575.9
3.6807095e-11	6.0369891	3.6807095e-11	10082835
3.865745e-11	6.3401134	3.865745e-11	10589158
4.0600322e-11	6.6583588	4.0600322e-11	11120744
4.2640338e-11	6.992478	4.2640338e-11	11678850
4.4782355e-11	7.3432611	4.4782355e-11	12264797
4.7031473e-11	7.7115374	4.7031473e-11	12879971
4.9393047e-11	8.0981772	4.9393047e-11	13525828
5e-11	8.19754	5e-11	13691808
5.2479652e-11	8.6034431	5.2479652e-11	14369852
5.5083287e-11	9.0295814	5.5083287e-11	15081707
5.7817104e-11	9.4769609	5.7817104e-11	15829054
6.0687612e-11	9.9466378	6.0687612e-11	16613659
6.3701644e-11	10.43972	6.3701644e-11	17437374
6.6866379e-11	10.957371	6.6866379e-11	18302144
7.018935e-11	11.500811	7.018935e-11	19210010
7.367847e-11	12.07132	7.367847e-11	20163112
7.7342046e-11	12.670244	7.7342046e-11	21163699
8.1188801e-11	13.298992	8.1188801e-11	22214129
8.5227893e-11	13.959044	8.5227893e-11	23316876
8.946894e-11	14.651953	8.946894e-11	24474538
9.3922039e-11	15.37935	9.3922039e-11	25689841
9.8597794e-11	16.142943	9.8597794e-11	26965643
9.9999e-11	16.371738	9.9999e-11	27347917
1.0490854e-10	16.652151	1.0490854e-10	27816372
1.1006356e-10	16.647337	1.1006356e-10	27808231
1.1547633e-10	16.642386	1.1547633e-10	27799860
1.2115974e-10	16.637285	1.2115974e-10	27791241
1.2712732e-10	16.632027	1.2712732e-10	27782360
1.3339328e-10	16.626604	1.3339328e-10	27773203
1.3997253e-10	16.621007	1.3997253e-10	27763757
1.4688075e-10	16.61523	1.4688075e-10	27754011
1.5413438e-10	16.609266	1.5413438e-10	27743952
1.6175069e-10	16.603106	1.6175069e-10	27733567
1.6974782e-10	16.596744	1.6974782e-10	27722845
1.781448e-10	16.590173	1.781448e-10	27711774
1.8696163e-10	16.583384	1.8696163e-10	27700340
1.9621931e-10	16.576371	1.9621931e-10	27688531
2.0593986e-10	16.569125	2.0593986e-10	27676334
2.1614645e-10	16.561638	2.1614645e-10	27663736
2.2686336e-10	16.553904	2.2686336e-10	27650723
2.3811612e-10	16.545912	2.3811612e-10	27637282
2.4993152e-10	16.537655	2.4993152e-10	27623399
2.6233769e-10	16.529125	2.6233769e-10	27609059
2.7536417e-10	16.520311	2.7536417e-10	27594246
2.8904197e-10	16.511206	2.8904197e-10	27578947
3.0340366e-10	16.501799	3.0340366e-10	27563146
3.1848343e-10	16.492082	3.1848343e-10	27546826
3.343172e-10	16.482045	3.343172e-10	27529972
3.5094265e-10	16.471677	3.5094265e-10	27512566
3.6839937e-10	16.460967	3.6839937e-10	27494591
3.8672893e-10	16.449907	3.8672893e-10	27476030
4.0597497e-10	16.438483	4.0597497e-10	27456864
4.2618331e-10	16.426687	4.2618331e-10	27437075
4.4740207e-10	16.414504	4.4740207e-10	27416643
4.6968177e-10	16.401925	4.6968177e-10	27395548
4.9307545e-10	16.388936	4.9307545e-10	27373771
5.1763881e-10	16.375526	5.1763881e-10	27351290
5.4343034e-10	16.361681	5.4343034e-10	27328084
5.7051145e-10	16.347388	5.7051145e-10	27304131
5.9894662e-10	16.332633	5.9894662e-10	27279407
6.2880354e-10	16.317402	6.2880354e-10	27253890
6.6015331e-10	16.301681	6.6015331e-10	27227555
6.9307057e-10	16.285455	6.9307057e-10	27200377
7.2763369e-10	16.268709	7.2763369e-10	27172331
7.6392497e-10	16.251426	7.6392497e-10	27143390
8.0203081e-10	16.233591	8.0203081e-10	27113528
8.4204194e-10	16.215187	8.4204194e-10	27082716
8.8405363e-10	16.196195	8.8405363e-10	27050925
9.281659e-10	16.1766	9.281659e-10	27018126
9.7448379e-10	16.156381	9.7448379e-10	26984287
1e-09	16.145392	1e-09	26965896
1.0510655e-09	16.123696	1.0510655e-09	26929591
1.1046842e-09	16.101322	1.1046842e-09	26892154
1.1609839e-09	16.078249	1.1609839e-09	26853550
1.2200986e-09	16.054455	1.2200986e-09	26813744
1.282169e-09	16.029918	1.282169e-09	26772698
1.3473429e-09	16.004616	1.3473429e-09	26730375
1.4157755e-09	15.978524	1.4157755e-09	26686736
1.4876297e-09	15.951619	1.4876297e-09	26641739
1.5630767e-09	15.923876	1.5630767e-09	26595344
1.642296e-09	15.895269	1.642296e-09	26547506
1.7254763e-09	15.865771	1.7254763e-09	26498182
1.8128156e-09	15.835354	1.8128156e-09	26447326
1.9045218e-09	15.803991	1.9045218e-09	26394890
2e-09	15.771923	2e-09	26341279
2.1011061e-09	15.738574	2.1011061e-09	26285528
2.2072676e-09	15.704187	2.2072676e-09	26228047
2.3187371e-09	15.668732	2.3187371e-09	26168782
2.4357801e-09	15.632175	2.4357801e-09	26107678
2.5586752e-09	15.594481	2.5586752e-09	26044678
2.6877151e-09	15.555616	2.6877151e-09	25979723
2.823207e-09	15.515543	2.823207e-09	25912753
2.9654735e-09	15.474225	2.9654735e-09	25843705
3e-09	15.46431	3e-09	25827135
3.1493798e-09	15.421886	3.1493798e-09	25756242
3.3062286e-09	15.378134	3.3062286e-09	25683134
3.4709199e-09	15.333015	3.4709199e-09	25607743
3.6438457e-09	15.286484	3.6438457e-09	25529997
3.8254178e-09	15.238497	3.8254178e-09	25449821
4.0160685e-09	15.189009	4.0160685e-09	25367140
4.2162517e-09	15.137971	4.2162517e-09	25281873
4.4264441e-09	15.085334	4.4264441e-09	25193935
4.6471461e-09	15.031044	4.6471461e-09	25103240
4.8788833e-09	14.975047	4.8788833e-09	25009696
5.1222072e-09	14.917285	5.1222072e-09	24913206
5.3776974e-09	14.857696	5.3776974e-09	24813667
5.6459621e-09	14.796217	5.6459621e-09	24710972
5.92764e-09	14.732776	5.92764e-09	24605003
6.2234018e-09	14.667302	6.2234018e-09	24495640
6.5339517e-09	14.599716	6.5339517e-09	24382750
6.8600291e-09	14.529933	6.8600291e-09	24266194
7.2024104e-09	14.457865	7.2024104e-09	24145822
7.5619107e-09	14.383416	7.5619107e-09	24021474
7.9393861e-09	14.306483	7.9393861e-09	23892980
8.3357352e-09	14.226958	8.3357352e-09	23760157
8.7519018e-09	14.144726	8.7519018e-09	23622813
9.1888767e-09	14.059663	9.1888767e-09	23480743
9.6477004e-09	13.971641	9.6477004e-09	23333731
1.0129465e-08	13.880524	1.0129465e-08	23181549
1.0635318e-08	13.786169	1.0635318e-08	23023961
1.1166464e-08	13.688428	1.1166464e-08	22860718
1.1724167e-08	13.587148	1.1724167e-08	22691565
1.2309755e-08	13.482171	1.2309755e-08	22516238
1.2924623e-08	13.373336	1.2924623e-08	22334466
1.3570234e-08	13.260477	1.3570234e-08	22145976
1.4248125e-08	13.14343	1.4248125e-08	21950490
1.4959911e-08	13.022027	1.4959911e-08	21747730
1.5707287e-08	12.896103	1.5707287e-08	21537418
1.6492031e-08	12.765493	1.6492031e-08	21319281
1.7316012e-08	12.630037	1.7316012e-08	21093050
1.8181193e-08	12.489579	1.8181193e-08	20858466
1.9089632e-08	12.343969	1.9089632e-08	20615276
2.0043493e-08	12.193063	2.0043493e-08	20363244
2.1045048e-08	12.036729	2.1045048e-08	20102144
2.209668e-08	11.874841	2.209668e-08	19831770
2.3200894e-08	11.707287	2.3200894e-08	19551933
2.4360318e-08	11.533966	2.4360318e-08	19262464
2.5577714e-08	11.354792	2.5577714e-08	18963221
2.685598e-08	11.169693	2.685598e-08	18654083
2.8198159e-08	10.978616	2.8198159e-08	18334960
2.9607446e-08	10.781523	2.9607446e-08	18005791
3.1087198e-08	10.578398	3.1087198e-08	17666548
3.2640938e-08	10.369244	3.2640938e-08	17317237
3.4272365e-08	10.154089	3.4272365e-08	16957903
3.5985363e-08	9.9329842	3.5985363e-08	16588633
3.7784011e-08	9.7060065	3.7784011e-08	16209556
3.9672591e-08	9.4732615	3.9672591e-08	15820847
4.1655601e-08	9.2348841	4.1655601e-08	15422732
4.373776e-08	8.991041	4.373776e-08	15015489
4.5924028e-08	8.7419318	4.5924028e-08	14599452
4.8219609e-08	8.4877912	4.8219609e-08	14175013
5.062997e-08	8.2288905	5.062997e-08	13742624
5.3160848e-08	7.9655387	5.3160848e-08	13302803
5.581827e-08	7.6980841	5.581827e-08	12856131
5.8608564e-08	7.4269148	5.8608564e-08	12403255
6.1538372e-08	7.1524599	6.1538372e-08	11944893
6.461467e-08	6.8751894	6.461467e-08	11481830
6.7844783e-08	6.5956142	6.7844783e-08	11014918
7.1236402e-08	6.3142854	7.1236402e-08	10545079
7.4797602e-08	6.0317934	7.4797602e-08	10073298
7.8536862e-08	5.748766	7.8536862e-08	9600623.5
8.2463085e-08	5.4658663	8.2463085e-08	9128163.2
8.6585619e-08	5.1837892	8.6585619e-08	8657077.8
9.091428e-08	4.9032586	9.091428e-08	8188575.9
9.5459374e-08	4.625022	9.5459374e-08	7723905.9
1.0023172e-07	4.3498458	1.0023172e-07	7264348
1.0524269e-07	4.0785096	1.0524269e-07	6811203.7
1.105042e-07	3.8117988	1.105042e-07	6365785
1.1602879e-07	3.5504981	1.1602879e-07	5929402.1
1.2182961e-07	3.2953828	1.2182961e-07	5503349.9
1.2792047e-07	3.0472108	1.2792047e-07	5088893.7
1.3431588e-07	2.8067131	1.3431588e-07	4687254.7
1.4103105e-07	2.5745851	1.4103105e-07	4299594
1.4808198e-07	2.3514768	1.4808198e-07	3926997.1
1.5548546e-07	2.1379837	1.5548546e-07	3570458.2
1.6325911e-07	1.9346375	1.6325911e-07	3230865.5
1.7142145e-07	1.7418977	1.7142145e-07	2908986.1
1.799919e-07	1.5601438	1.799919e-07	2605453.8
1.8899088e-07	1.3896683	1.8899088e-07	2320756.8
1.984398e-07	1.230671	1.984398e-07	2055229.1
2.0836117e-07	1.0832555	2.0836117e-07	1809043.2
2.1877861e-07	0.94742594	2.1877861e-07	1582206.3
2.2971692e-07	0.82308694	2.2971692e-07	1374559
2.4120214e-07	0.71004487	2.4120214e-07	1185777.7
2.5326163e-07	0.6080113	2.5326163e-07	1015380.9
2.6592409e-07	0.51660853	2.6592409e-07	862737.73
2.7921968e-07	0.43537713	2.7921968e-07	727080.87
2.9318004e-07	0.3637853	2.9318004e-07	607522.19
3.0783842e-07	0.30123984	3.0783842e-07	503071.03
3.2322972e-07	0.24709842	3.2322972e-07	412654.7
3.3939059e-07	0.20068285	3.3939059e-07	335140.59
3.563595e-07	0.16129281	3.563595e-07	269359.14
3.7417685e-07	0.12821966	3.7417685e-07	214126.93
3.9288507e-07	0.10075987	3.9288507e-07	168269.04
4.1252871e-07	0.078227555	4.1252871e-07	130640.05
4.3315452e-07	0.059965808	4.3315452e-07	100142.92
4.5481163e-07	0.045356324	4.5481163e-07	75745.072
4.7755159e-07	0.03382718	4.7755159e-07	56491.396
5.0142855e-07	0.02485852	5.0142855e-07	41513.731
5.2649936e-07	0.017986112	5.2649936e-07	30036.808
5.5282371e-07	0.012802805	5.5282371e-07	21380.684
5.8046427e-07	0.0089580419	5.8046427e-07	14959.93
6.0948686e-07	0.0061556723	6.0948686e-07	10279.972
6.3996059e-07	0.0041503546	6.3996059e-07	6931.0913
6.71958e-07	0.0027429146	6.71958e-07	4580.6665
7.0555528e-07	0.0017750165	7.0555528e-07	2964.2768
7.4083242e-07	0.0011235054	7.4083242e-07	1876.2531
7.7787342e-07	0.00069473972	7.7787342e-07	1160.2144
8.1676647e-07	0.00041918413	8.1676647e-07	700.03662
8.5760417e-07	0.00024646338	8.5760417e-07	411.59297
9.0048376e-07	0.00014101296	9.0048376e-07	235.49076
9.4550733e-07	7.8393688e-05	9.4550733e-07	130.91657
9.9278208e-07	4.2279911e-05	9.9278208e-07	70.606567
1e-06	3.853319e-05	1e-06	64.349543
