# Supplementary material for: Bulk and surface recombination properties in thin film semiconductors with different surface treatments from time-resolved photoluminescence measurements
Source: Sci Rep. 2019 Mar 29;9:5385. doi: 10.1038/s41598-019-41716-x (PMC6440953; doi:10.1038/s41598-019-41716-x)
Supplement: Supplementary file 2 — Dataset 1 [file 41598_2019_41716_MOESM2_ESM.zip › Matlab_TRPL_1D_sim_Empa_v2/example_data/example_1_Empa_TCAD_simulations_and_Maiberg_extracts/example1_TCAD_Empa_curve2.csv]

edens X	edens Y	rad X	rad Y
1e-14	0.0016422313	1e-14	2742.5255
2.05e-14	0.0033665684	2.05e-14	5622.1687
3.1525e-14	0.005177116	3.1525e-14	8645.7837
4.310125e-14	0.0070781836	4.310125e-14	11820.567
5.5256313e-14	0.0090742964	5.5256313e-14	15154.077
6.8019128e-14	0.011170206	6.8019128e-14	18654.247
8.1420085e-14	0.0133709	8.1420085e-14	22329.408
9.5491089e-14	0.015681618	9.5491089e-14	26188.309
1.1026564e-13	0.018107859	1.1026564e-13	30240.135
1.2577893e-13	0.020655399	1.2577893e-13	34494.529
1.4206787e-13	0.0233303	1.4206787e-13	38961.618
1.5917127e-13	0.026138929	1.5917127e-13	43652.033
1.7712983e-13	0.029087971	1.7712983e-13	48576.938
1.9598632e-13	0.032184444	1.9598632e-13	53748.054
2.1578564e-13	0.035435719	2.1578564e-13	59177.689
2.3657492e-13	0.038849531	2.3657492e-13	64878.764
2.5840366e-13	0.042434006	2.5840366e-13	70864.847
2.8132385e-13	0.046197675	2.8132385e-13	77150.184
3.0539004e-13	0.050149492	3.0539004e-13	83749.731
3.3065954e-13	0.054298864	3.3065954e-13	90679.195
3.5719252e-13	0.058655662	3.5719252e-13	97955.064
3.8505214e-13	0.063230255	3.8505214e-13	105594.65
4.1430475e-13	0.068033527	4.1430475e-13	113616.14
4.4501999e-13	0.073076908	4.4501999e-13	122038.6
4.7727099e-13	0.078372396	4.7727099e-13	130882.1
5.1113454e-13	0.083932591	5.1113454e-13	140167.65
5.4669126e-13	0.089770722	5.4669126e-13	149917.36
5.8402583e-13	0.095900678	5.8402583e-13	160154.42
6.2322712e-13	0.10233704	6.2322712e-13	170903.19
6.6438848e-13	0.10909512	6.6438848e-13	182189.23
7.076079e-13	0.116191	7.076079e-13	194039.4
7.5298829e-13	0.12364155	7.5298829e-13	206481.87
8.0063771e-13	0.13146449	8.0063771e-13	219546.25
8.5066959e-13	0.13967843	8.5066959e-13	233263.6
9.0320307e-13	0.14830291	9.0320307e-13	247666.56
9.5836323e-13	0.15735844	9.5836323e-13	262789.38
1.0162814e-12	0.16686654	1.0162814e-12	278668.01
1.0770955e-12	0.17684984	1.0770955e-12	295340.22
1.1409502e-12	0.18733206	1.1409502e-12	312845.65
1.2079977e-12	0.19833812	1.2079977e-12	331225.92
1.2783976e-12	0.20989421	1.2783976e-12	350524.72
1.3523175e-12	0.22202777	1.3523175e-12	370787.95
1.4299334e-12	0.23476767	1.4299334e-12	392063.75
1.5114301e-12	0.24814417	1.5114301e-12	414402.72
1.5970016e-12	0.26218907	1.5970016e-12	437857.93
1.6868516e-12	0.27693575	1.6868516e-12	462485.14
1.7811942e-12	0.29241925	1.7811942e-12	488342.85
1.8802539e-12	0.30867635	1.8802539e-12	515492.52
1.9842666e-12	0.32574567	1.9842666e-12	543998.64
2.09348e-12	0.34366778	2.09348e-12	573928.94
2.208154e-12	0.36248523	2.208154e-12	605354.5
2.3285617e-12	0.38224271	2.3285617e-12	638349.97
2.4549897e-12	0.40298715	2.4549897e-12	672993.69
2.5877392e-12	0.4247678	2.5877392e-12	709367.95
2.7271262e-12	0.44763636	2.7271262e-12	747559.08
2.8734825e-12	0.47164712	2.8734825e-12	787657.75
3.0271566e-12	0.49685707	3.0271566e-12	829759.13
3.1885144e-12	0.52332602	3.1885144e-12	873963.14
3.3579402e-12	0.55111679	3.3579402e-12	920374.66
3.5358372e-12	0.58029528	3.5358372e-12	969103.79
3.722629e-12	0.61093072	3.722629e-12	1020266.1
3.9187605e-12	0.64309574	3.9187605e-12	1073983
4.1246985e-12	0.67686661	4.1246985e-12	1130381.7
4.3409334e-12	0.71232337	4.3409334e-12	1189596.1
4.5679801e-12	0.74955006	4.5679801e-12	1251766.4
4.8063791e-12	0.78863488	4.8063791e-12	1317039.9
5.0566981e-12	0.82967042	5.0566981e-12	1385571.4
5.319533e-12	0.87275386	5.319533e-12	1457523
5.5955096e-12	0.9179872	5.5955096e-12	1533065.3
5.8852851e-12	0.96547752	5.8852851e-12	1612376.9
6.1895494e-12	1.0153372	6.1895494e-12	1695645.7
6.5090268e-12	1.0676842	6.5090268e-12	1783068.6
6.8444782e-12	1.1226423	6.8444782e-12	1874852.4
7.1967021e-12	1.1803414	7.1967021e-12	1971214.2
7.5665372e-12	1.240918	7.5665372e-12	2072381.6
7.954864e-12	1.304515	7.954864e-12	2178593.9
8.3626072e-12	1.3712828	8.3626072e-12	2290101.7
8.7907376e-12	1.441379	8.7907376e-12	2407168.6
9.2402745e-12	1.514969	9.2402745e-12	2530070.7
9.7122882e-12	1.5922263	9.7122882e-12	2659098
1.0207903e-11	1.6733333	1.0207903e-11	2794554.9
1.0728298e-11	1.7584809	1.0728298e-11	2936760.6
1.1274713e-11	1.8478698	1.1274713e-11	3086050.2
1.1848448e-11	1.9417105	1.1848448e-11	3242775.4
1.2450871e-11	2.0402239	1.2450871e-11	3407305.1
1.3083414e-11	2.1436416	1.3083414e-11	3580026.2
1.3747585e-11	2.2522068	1.3747585e-11	3761345.1
1.4444964e-11	2.3661746	1.4444964e-11	3951687.7
1.5177212e-11	2.4858125	1.5177212e-11	4151501.2
1.5946073e-11	2.6114013	1.5946073e-11	4361254.5
1.6753377e-11	2.7432355	1.6753377e-11	4581439.8
1.7601045e-11	2.881624	1.7601045e-11	4812573
1.8491098e-11	3.026891	1.8491098e-11	5055195.6
1.9425653e-11	3.1793762	1.9425653e-11	5309875.5
2.0406935e-11	3.3394364	2.0406935e-11	5577208.4
2.1437282e-11	3.5074452	2.1437282e-11	5857819.1
2.2519146e-11	3.683795	2.2519146e-11	6152362.8
2.3655103e-11	3.8688971	2.3655103e-11	6461526.7
2.4847859e-11	4.0631825	2.4847859e-11	6786031.3
2.6100252e-11	4.2671037	2.6100252e-11	7126632.5
2.7415264e-11	4.4811348	2.7415264e-11	7484122.4
2.8796027e-11	4.7057728	2.8796027e-11	7859332
3.0245829e-11	4.9415392	3.0245829e-11	8253132.3
3.176812e-11	5.1889802	3.176812e-11	8666436.3
3.3366526e-11	5.4486688	3.3366526e-11	9100201.5
3.5044852e-11	5.7212052	3.5044852e-11	9555431.3
3.6807095e-11	6.0072187	3.6807095e-11	10033177
3.865745e-11	6.307369	3.865745e-11	10534542
4.0600322e-11	6.622347	4.0600322e-11	11060681
4.2640338e-11	6.9528772	4.2640338e-11	11612804
4.4782355e-11	7.2997181	4.4782355e-11	12192180
4.7031473e-11	7.663665	4.7031473e-11	12800138
4.9393047e-11	8.0455506	4.9393047e-11	13438070
5e-11	8.1436572	5e-11	13601957
5.2479652e-11	8.5442833	5.2479652e-11	14271206
5.5083287e-11	8.9646311	5.5083287e-11	14973411
5.7817104e-11	9.4056576	5.7817104e-11	15710172
6.0687612e-11	9.8683648	6.0687612e-11	16483163
6.3701644e-11	10.353802	6.3701644e-11	17294140
6.6866379e-11	10.863067	6.6866379e-11	18144939
7.018935e-11	11.397309	7.018935e-11	19037484
7.367847e-11	11.957733	7.367847e-11	19973786
7.7342046e-11	12.545598	7.7342046e-11	20955953
8.1188801e-11	13.162221	8.1188801e-11	21986189
8.5227893e-11	13.808982	8.5227893e-11	23066801
8.946894e-11	14.487323	8.946894e-11	24200204
9.3922039e-11	15.198753	9.3922039e-11	25388920
9.8597794e-11	15.94485	9.8597794e-11	26635592
9.9999e-11	16.168257	9.9999e-11	27008894
1.0490854e-10	16.429596	1.0490854e-10	27445561
1.1006356e-10	16.404908	1.1006356e-10	27404274
1.1547633e-10	16.379417	1.1547633e-10	27361644
1.2115974e-10	16.353078	1.2115974e-10	27317598
1.2712732e-10	16.325852	1.2712732e-10	27272069
1.3339328e-10	16.297702	1.3339328e-10	27224996
1.3997253e-10	16.268592	1.3997253e-10	27176317
1.4688075e-10	16.238487	1.4688075e-10	27125976
1.5413438e-10	16.207352	1.5413438e-10	27073913
1.6175069e-10	16.175153	1.6175069e-10	27020072
1.6974782e-10	16.141855	1.6974782e-10	26964396
1.781448e-10	16.107425	1.781448e-10	26906826
1.8696163e-10	16.071828	1.8696163e-10	26847306
1.9621931e-10	16.035029	1.9621931e-10	26785777
2.0593986e-10	15.996994	2.0593986e-10	26722183
2.1614645e-10	15.957688	2.1614645e-10	26656465
2.2686336e-10	15.917076	2.2686336e-10	26588565
2.3811612e-10	15.875124	2.3811612e-10	26518424
2.4993152e-10	15.831796	2.4993152e-10	26445985
2.6233769e-10	15.787057	2.6233769e-10	26371189
2.7536417e-10	15.740873	2.7536417e-10	26293977
2.8904197e-10	15.693208	2.8904197e-10	26214291
3.0340366e-10	15.644028	3.0340366e-10	26132073
3.1848343e-10	15.593298	3.1848343e-10	26047266
3.343172e-10	15.540984	3.343172e-10	25959812
3.5094265e-10	15.487052	3.5094265e-10	25869655
3.6839937e-10	15.431468	3.6839937e-10	25776737
3.8672893e-10	15.374199	3.8672893e-10	25681005
4.0597497e-10	15.315212	4.0597497e-10	25582402
4.2618331e-10	15.254476	4.2618331e-10	25480876
4.4740207e-10	15.191958	4.4740207e-10	25376375
4.6968177e-10	15.127628	4.6968177e-10	25268846
4.9307545e-10	15.061457	4.9307545e-10	25158241
5.1763881e-10	14.993415	5.1763881e-10	25044512
5.4343034e-10	14.923475	5.4343034e-10	24927611
5.7051145e-10	14.85161	5.7051145e-10	24807495
5.9894662e-10	14.777795	5.9894662e-10	24684122
6.2880354e-10	14.702006	6.2880354e-10	24557450
6.6015331e-10	14.624219	6.6015331e-10	24427443
6.9307057e-10	14.544415	6.9307057e-10	24294066
7.2763369e-10	14.462573	7.2763369e-10	24157285
7.6392497e-10	14.378676	7.6392497e-10	24017072
8.0203081e-10	14.292708	8.0203081e-10	23873400
8.4204194e-10	14.204655	8.4204194e-10	23726246
8.8405363e-10	14.114505	8.8405363e-10	23575591
9.281659e-10	14.02225	9.281659e-10	23421418
9.7448379e-10	13.927881	9.7448379e-10	23263716
1e-09	13.876937	1e-09	23178584
1.0510655e-09	13.777094	1.0510655e-09	23011737
1.1046842e-09	13.675142	1.1046842e-09	22841372
1.1609839e-09	13.571087	1.1609839e-09	22667492
1.2200986e-09	13.464933	1.2200986e-09	22490108
1.282169e-09	13.356689	1.282169e-09	22309235
1.3473429e-09	13.246366	1.3473429e-09	22124891
1.4157755e-09	13.133978	1.4157755e-09	21937099
1.4876297e-09	13.019544	1.4876297e-09	21745890
1.5630767e-09	12.903081	1.5630767e-09	21551296
1.642296e-09	12.784615	1.642296e-09	21353355
1.7254763e-09	12.66417	1.7254763e-09	21152113
1.8128156e-09	12.541777	1.8128156e-09	20947617
1.9045218e-09	12.417466	1.9045218e-09	20739921
2e-09	12.292322	2e-09	20530835
2.1011061e-09	12.164251	2.1011061e-09	20316861
2.2072676e-09	12.034377	2.2072676e-09	20099879
2.3187371e-09	11.902746	2.3187371e-09	19879964
2.4357801e-09	11.769404	2.4357801e-09	19657193
2.5586752e-09	11.634401	2.5586752e-09	19431649
2.6877151e-09	11.497789	2.6877151e-09	19203421
2.823207e-09	11.359623	2.823207e-09	18972599
2.9654735e-09	11.219961	2.9654735e-09	18739281
3e-09	11.186862	3e-09	18683987
3.1493798e-09	11.04702	3.1493798e-09	18450371
3.3062286e-09	10.905773	3.3062286e-09	18214412
3.4709199e-09	10.763186	3.4709199e-09	17976216
3.6438457e-09	10.619326	3.6438457e-09	17735896
3.8254178e-09	10.474261	3.8254178e-09	17493565
4.0160685e-09	10.328061	4.0160685e-09	17249342
4.2162517e-09	10.180798	4.2162517e-09	17003346
4.4264441e-09	10.032547	4.4264441e-09	16755700
4.6471461e-09	9.8833816	4.6471461e-09	16506530
4.8788833e-09	9.733378	4.8788833e-09	16255963
5.1222072e-09	9.5826133	5.1222072e-09	16004126
5.3776974e-09	9.4311652	5.3776974e-09	15751150
5.6459621e-09	9.2791123	5.6459621e-09	15497166
5.92764e-09	9.1265332	5.92764e-09	15242305
6.2234018e-09	8.9735072	6.2234018e-09	14986700
6.5339517e-09	8.8201132	6.5339517e-09	14730482
6.8600291e-09	8.6664303	6.8600291e-09	14473784
7.2024104e-09	8.5125372	7.2024104e-09	14216736
7.5619107e-09	8.358512	7.5619107e-09	13959470
7.9393861e-09	8.2044324	7.9393861e-09	13702115
8.3357352e-09	8.0503751	8.3357352e-09	13444799
8.7519018e-09	7.8964159	8.7519018e-09	13187648
9.1888767e-09	7.7426294	9.1888767e-09	12930788
9.6477004e-09	7.589089	9.6477004e-09	12674340
1.0129465e-08	7.4358667	1.0129465e-08	12418425
1.0635318e-08	7.283033	1.0635318e-08	12163161
1.1166464e-08	7.1306568	1.1166464e-08	11908662
1.1724167e-08	6.9788052	1.1724167e-08	11655041
1.2309755e-08	6.8275436	1.2309755e-08	11402406
1.2924623e-08	6.6769352	1.2924623e-08	11150864
1.3570234e-08	6.5270418	1.3570234e-08	10900517
1.4248125e-08	6.3779226	1.4248125e-08	10651465
1.4959911e-08	6.2296353	1.4959911e-08	10403803
1.5707287e-08	6.0822351	1.5707287e-08	10157623
1.6492031e-08	5.9357755	1.6492031e-08	9913016
1.7316012e-08	5.7903075	1.7316012e-08	9670065.9
1.8181193e-08	5.6458804	1.8181193e-08	9428855.1
1.9089632e-08	5.5025414	1.9089632e-08	9189462.4
2.0043493e-08	5.3603355	2.0043493e-08	8951963.1
2.1045048e-08	5.2193058	2.1045048e-08	8716429.1
2.209668e-08	5.0794936	2.209668e-08	8482929.2
2.3200894e-08	4.9409381	2.3200894e-08	8251528.9
2.4360318e-08	4.8036767	2.4360318e-08	8022290.7
2.5577714e-08	4.667745	2.5577714e-08	7795273.8
2.685598e-08	4.5331765	2.685598e-08	7570534.4
2.8198159e-08	4.400003	2.8198159e-08	7348125.1
2.9607446e-08	4.2682539	2.9607446e-08	7128095.5
3.1087198e-08	4.1379567	3.1087198e-08	6910491.3
3.2640938e-08	4.0091364	3.2640938e-08	6695353.9
3.4272365e-08	3.8818151	3.4272365e-08	6482720.6
3.5985363e-08	3.756012	3.5985363e-08	6272623.1
3.7784011e-08	3.6317428	3.7784011e-08	6065087.8
3.9672591e-08	3.5090193	3.9672591e-08	5860134.1
4.1655601e-08	3.387849	4.1655601e-08	5657774.8
4.373776e-08	3.268235	4.373776e-08	5458014.7
4.5924028e-08	3.1501754	4.5924028e-08	5260850.8
4.8219609e-08	3.0336637	4.8219609e-08	5066272.2
5.062997e-08	2.9186887	5.062997e-08	4874260.3
5.3160848e-08	2.8052355	5.3160848e-08	4684789.9
5.581827e-08	2.6932859	5.581827e-08	4497830.6
5.8608564e-08	2.5828199	5.8608564e-08	4313349.2
6.1538372e-08	2.4738176	6.1538372e-08	4131312.2
6.461467e-08	2.3662606	6.461467e-08	3951689.1
6.7844783e-08	2.260135	6.7844783e-08	3774456.6
7.1236402e-08	2.1554334	7.1236402e-08	3599602.4
7.4797602e-08	2.0521578	7.4797602e-08	3427129.6
7.8536862e-08	1.9503218	7.8536862e-08	3257061.1
8.2463085e-08	1.8499533	8.2463085e-08	3089443.4
8.6585619e-08	1.7510964	8.6585619e-08	2924350.2
9.091428e-08	1.6538128	9.091428e-08	2761884.6
9.5459374e-08	1.5581831	9.5459374e-08	2602181.1
1.0023172e-07	1.4643068	1.0023172e-07	2445405.9
1.0524269e-07	1.372302	1.0524269e-07	2291756.3
1.105042e-07	1.2823042	1.105042e-07	2141458.5
1.1602879e-07	1.1944641	1.1602879e-07	1994764.1
1.2182961e-07	1.1089451	1.2182961e-07	1851946.2
1.2792047e-07	1.02592	1.2792047e-07	1713293.1
1.3431588e-07	0.94556698	1.3431588e-07	1579102.6
1.4103105e-07	0.86806544	1.4103105e-07	1449674.1
1.4808198e-07	0.79359153	1.4808198e-07	1325301.9
1.5548546e-07	0.72231358	1.5548546e-07	1206267
1.6325911e-07	0.65438758	1.6325911e-07	1092830
1.7142145e-07	0.58995289	1.7142145e-07	985223.56
1.799919e-07	0.52912829	1.799919e-07	883646.04
1.8899088e-07	0.47200846	1.8899088e-07	788255.56
1.984398e-07	0.41866108	1.984398e-07	699165.13
2.0836117e-07	0.36912451	2.0836117e-07	616438.81
2.1877861e-07	0.32340621	2.1877861e-07	540089.04
2.2971692e-07	0.28148189	2.2971692e-07	470075.27
2.4120214e-07	0.24329546	2.4120214e-07	406303.8
2.5326163e-07	0.20875971	2.5326163e-07	348629
2.6592409e-07	0.17775779	2.6592409e-07	296855.7
2.7921968e-07	0.15014538	2.7921968e-07	250742.93
2.9318004e-07	0.12575358	2.9318004e-07	210008.57
3.0783842e-07	0.10439229	3.0783842e-07	174335.2
3.2322972e-07	0.08585418	3.2322972e-07	143376.53
3.3939059e-07	0.069918901	3.3939059e-07	116764.59
3.563595e-07	0.056357607	3.563595e-07	94117.224
3.7417685e-07	0.044937493	3.7417685e-07	75045.625
3.9288507e-07	0.035426255	3.9288507e-07	59161.853
4.1252871e-07	0.027596317	4.1252871e-07	46085.853
4.3315452e-07	0.021228667	4.3315452e-07	35451.875
4.5481163e-07	0.016116191	4.5481163e-07	26914.039
4.7755159e-07	0.012066403	4.7755159e-07	20150.893
5.0142855e-07	0.0089035084	5.0142855e-07	14868.859
5.2649936e-07	0.0064697585	5.2649936e-07	10804.496
5.5282371e-07	0.0046261179	5.5282371e-07	7725.6162
5.8046427e-07	0.0032522705	5.8046427e-07	5431.2909
6.0948686e-07	0.0022460416	6.0948686e-07	3750.8886
6.3996059e-07	0.0015223305	6.3996059e-07	2542.2911
6.71958e-07	0.0010116645	6.71958e-07	1689.4789
7.0555528e-07	0.00065849577	7.0555528e-07	1099.6871
7.4083242e-07	0.00041935827	7.4083242e-07	700.32743
7.7787342e-07	0.00026099526	7.7787342e-07	435.8612
8.1676647e-07	0.0001585496	8.1676647e-07	264.77696
8.5760417e-07	9.3890392e-05	8.5760417e-07	156.79607
9.0048376e-07	5.4125855e-05	9.0048376e-07	90.389293
9.4550733e-07	3.0330771e-05	9.4550733e-07	50.651502
9.9278208e-07	1.6496244e-05	9.9278208e-07	27.547844
1e-06	1.50528e-05	1e-06	25.137292
