# Supplementary material for: Bulk and surface recombination properties in thin film semiconductors with different surface treatments from time-resolved photoluminescence measurements
Source: Sci Rep. 2019 Mar 29;9:5385. doi: 10.1038/s41598-019-41716-x (PMC6440953; doi:10.1038/s41598-019-41716-x)
Supplement: Supplementary file 2 — Dataset 1 [file 41598_2019_41716_MOESM2_ESM.zip › Matlab_TRPL_1D_sim_Empa_v2/example_data/example_1_Empa_TCAD_simulations_and_Maiberg_extracts/example1_TCAD_Empa_curve3.csv]

edens X	edens Y	rad X	rad Y
1e-14	0.0016422333	1e-14	2742.5288
2.05e-14	0.0033665776	2.05e-14	5622.1841
3.1525e-14	0.005177139	3.1525e-14	8645.8221
4.310125e-14	0.0070782283	4.310125e-14	11820.642
5.5256313e-14	0.0090743719	5.5256313e-14	15154.203
6.8019128e-14	0.011170323	6.8019128e-14	18654.442
8.1420085e-14	0.013371071	8.1420085e-14	22329.693
9.5491089e-14	0.015681856	9.5491089e-14	26188.706
1.1026564e-13	0.01810818	1.1026564e-13	30240.67
1.2577893e-13	0.02065582	1.2577893e-13	34495.232
1.4206787e-13	0.023330842	1.4206787e-13	38962.522
1.5917127e-13	0.026139614	1.5917127e-13	43653.177
1.7712983e-13	0.029088825	1.7712983e-13	48578.364
1.9598632e-13	0.032185496	1.9598632e-13	53749.811
2.1578564e-13	0.035437001	2.1578564e-13	59179.83
2.3657492e-13	0.03885108	2.3657492e-13	64881.35
2.5840366e-13	0.042435862	2.5840366e-13	70867.946
2.8132385e-13	0.046199883	2.8132385e-13	77153.872
3.0539004e-13	0.050152104	3.0539004e-13	83754.093
3.3065954e-13	0.054301936	3.3065954e-13	90684.326
3.5719252e-13	0.058659259	3.5719252e-13	97961.071
3.8505214e-13	0.063234447	3.8505214e-13	105601.65
4.1430475e-13	0.068038393	4.1430475e-13	113624.26
4.4501999e-13	0.073082536	4.4501999e-13	122048
4.7727099e-13	0.078378885	4.7727099e-13	130892.93
5.1113454e-13	0.08394005	5.1113454e-13	140180.11
5.4669126e-13	0.089779271	5.4669126e-13	149931.64
5.8402583e-13	0.095910453	5.8402583e-13	160170.75
6.2322712e-13	0.10234819	6.2322712e-13	170921.81
6.6438848e-13	0.10910782	6.6438848e-13	182210.43
7.076079e-13	0.11620542	7.076079e-13	194063.48
7.5298829e-13	0.1236579	7.5298829e-13	206509.18
8.0063771e-13	0.131483	8.0063771e-13	219577.16
8.5066959e-13	0.13969936	8.5066959e-13	233298.55
9.0320307e-13	0.14832653	9.0320307e-13	247706
9.5836323e-13	0.15738505	9.5836323e-13	262833.82
1.0162814e-12	0.1668965	1.0162814e-12	278718.04
1.0770955e-12	0.17688352	1.0770955e-12	295396.47
1.1409502e-12	0.18736988	1.1409502e-12	312908.81
1.2079977e-12	0.19838056	1.2079977e-12	331296.78
1.2783976e-12	0.20994176	1.2783976e-12	350604.14
1.3523175e-12	0.22208102	1.3523175e-12	370876.87
1.4299334e-12	0.23482724	1.4299334e-12	392163.23
1.5114301e-12	0.24821076	1.5114301e-12	414513.92
1.5970016e-12	0.26226344	1.5970016e-12	437982.13
1.6868516e-12	0.27701876	1.6868516e-12	462623.76
1.7811942e-12	0.29251183	1.7811942e-12	488497.46
1.8802539e-12	0.30877954	1.8802539e-12	515664.85
1.9842666e-12	0.32586062	1.9842666e-12	544190.61
2.09348e-12	0.34379575	2.09348e-12	574142.66
2.208154e-12	0.36262762	2.208154e-12	605592.3
2.3285617e-12	0.38240107	2.3285617e-12	638614.43
2.4549897e-12	0.40316317	2.4549897e-12	673287.66
2.5877392e-12	0.42496336	2.5877392e-12	709694.55
2.7271262e-12	0.44785354	2.7271262e-12	747921.78
2.8734825e-12	0.47188821	2.8734825e-12	788060.37
3.0271566e-12	0.49712458	3.0271566e-12	830205.89
3.1885144e-12	0.52362274	3.1885144e-12	874458.68
3.3579402e-12	0.55144579	3.3579402e-12	920924.11
3.5358372e-12	0.58065994	3.5358372e-12	969712.8
3.722629e-12	0.61133477	3.722629e-12	1020940.9
3.9187605e-12	0.6435433	3.9187605e-12	1074730.5
4.1246985e-12	0.67736222	4.1246985e-12	1131209.4
4.3409334e-12	0.71287202	4.3409334e-12	1190512.4
4.5679801e-12	0.75015727	4.5679801e-12	1252780.5
4.8063791e-12	0.78930671	4.8063791e-12	1318162
5.0566981e-12	0.83041356	5.0566981e-12	1386812.5
5.319533e-12	0.87357567	5.319533e-12	1458895.6
5.5955096e-12	0.91889582	5.5955096e-12	1534582.8
5.8852851e-12	0.96648188	5.8852851e-12	1614054.3
6.1895494e-12	1.0164471	6.1895494e-12	1697499.5
6.5090268e-12	1.0689106	6.5090268e-12	1785116.8
6.8444782e-12	1.123997	6.8444782e-12	1877115
7.1967021e-12	1.1818377	7.1967021e-12	1973713.2
7.5665372e-12	1.2425702	7.5665372e-12	2075141.2
7.954864e-12	1.3063392	7.954864e-12	2181640.6
8.3626072e-12	1.3732965	8.3626072e-12	2293464.9
8.7907376e-12	1.4436015	8.7907376e-12	2410880.4
9.2402745e-12	1.5174215	9.2402745e-12	2534166.7
9.7122882e-12	1.5949322	9.7122882e-12	2663617.3
1.0207903e-11	1.6763182	1.0207903e-11	2799540.3
1.0728298e-11	1.7617732	1.0728298e-11	2942259.5
1.1274713e-11	1.8515007	1.1274713e-11	3092114.6
1.1848448e-11	1.9457142	1.1848448e-11	3249462.4
1.2450871e-11	2.044638	1.2450871e-11	3414677.6
1.3083414e-11	2.1485075	1.3083414e-11	3588153.4
1.3747585e-11	2.25757	1.3747585e-11	3770303
1.4444964e-11	2.3720852	1.4444964e-11	3961560
1.5177212e-11	2.4923255	1.5177212e-11	4162379.8
1.5946073e-11	2.6185772	1.5946073e-11	4373240.5
1.6753377e-11	2.7511408	1.6753377e-11	4594644.1
1.7601045e-11	2.8903318	1.7601045e-11	4827117.9
1.8491098e-11	3.0364815	1.8491098e-11	5071215.1
1.9425653e-11	3.1899378	1.9425653e-11	5327517.2
2.0406935e-11	3.3510659	2.0406935e-11	5596634.2
2.1437282e-11	3.5202492	2.1437282e-11	5879206.8
2.2519146e-11	3.6978904	2.2519146e-11	6175908
2.3655103e-11	3.8844123	2.3655103e-11	6487444
2.4847859e-11	4.0802588	2.4847859e-11	6814556.6
2.6100252e-11	4.2858959	2.6100252e-11	7158024.6
2.7415264e-11	4.5018131	2.7415264e-11	7518665.7
2.8796027e-11	4.7285241	2.8796027e-11	7897338.6
3.0245829e-11	4.9665683	3.0245829e-11	8294944.8
3.176812e-11	5.2165123	3.176812e-11	8712431
3.3366526e-11	5.4789508	3.3366526e-11	9150791
3.5044852e-11	5.7545082	3.5044852e-11	9611068.6
3.6807095e-11	6.0438401	3.6807095e-11	10094360
3.865745e-11	6.347635	3.865745e-11	10601814
4.0600322e-11	6.6666156	4.0600322e-11	11134641
4.2640338e-11	7.0015407	4.2640338e-11	11694109
4.4782355e-11	7.3532072	4.4782355e-11	12281549
4.7031473e-11	7.7224517	4.7031473e-11	12898361
4.9393047e-11	8.1101524	4.9393047e-11	13546012
5e-11	8.2097952	5e-11	13712466
5.2479652e-11	8.6168727	5.2479652e-11	14392498
5.5083287e-11	9.0442968	5.5083287e-11	15106530
5.7817104e-11	9.4930842	5.7817104e-11	15856263
6.0687612e-11	9.9643021	6.0687612e-11	16643481
6.3701644e-11	10.459071	6.3701644e-11	17470057
6.6866379e-11	10.978568	6.6866379e-11	18337961
7.018935e-11	11.524028	7.018935e-11	19249257
7.367847e-11	12.096748	7.367847e-11	20206116
7.7342046e-11	12.698089	7.7342046e-11	21210815
8.1188801e-11	13.329482	8.1188801e-11	22265746
8.5227893e-11	13.992427	8.5227893e-11	23373420
8.946894e-11	14.6885	8.946894e-11	24536473
9.3922039e-11	15.419356	9.3922039e-11	25757675
9.8597794e-11	16.186731	9.8597794e-11	27039932
9.9999e-11	16.416689	9.9999e-11	27424191
1.0490854e-10	16.701203	1.0490854e-10	27899602
1.1006356e-10	16.700628	1.1006356e-10	27898620
1.1547633e-10	16.700026	1.1547633e-10	27897590
1.2115974e-10	16.699393	1.2115974e-10	27896509
1.2712732e-10	16.698728	1.2712732e-10	27895375
1.3339328e-10	16.69803	1.3339328e-10	27894184
1.3997253e-10	16.697298	1.3997253e-10	27892935
1.4688075e-10	16.696528	1.4688075e-10	27891623
1.5413438e-10	16.695721	1.5413438e-10	27890247
1.6175069e-10	16.694873	1.6175069e-10	27888802
1.6974782e-10	16.693982	1.6974782e-10	27887286
1.781448e-10	16.693047	1.781448e-10	27885695
1.8696163e-10	16.692066	1.8696163e-10	27884025
1.9621931e-10	16.691035	1.9621931e-10	27882272
2.0593986e-10	16.689953	2.0593986e-10	27880432
2.1614645e-10	16.688817	2.1614645e-10	27878502
2.2686336e-10	16.687625	2.2686336e-10	27876475
2.3811612e-10	16.686372	2.3811612e-10	27874348
2.4993152e-10	16.685058	2.4993152e-10	27872116
2.6233769e-10	16.683677	2.6233769e-10	27869773
2.7536417e-10	16.682228	2.7536417e-10	27867315
2.8904197e-10	16.680706	2.8904197e-10	27864734
3.0340366e-10	16.679109	3.0340366e-10	27862026
3.1848343e-10	16.677431	3.1848343e-10	27859183
3.343172e-10	16.67567	3.343172e-10	27856200
3.5094265e-10	16.673822	3.5094265e-10	27853068
3.6839937e-10	16.67188	3.6839937e-10	27849782
3.8672893e-10	16.669843	3.8672893e-10	27846333
4.0597497e-10	16.667703	4.0597497e-10	27842713
4.2618331e-10	16.665457	4.2618331e-10	27838914
4.4740207e-10	16.663099	4.4740207e-10	27834927
4.6968177e-10	16.660623	4.6968177e-10	27830743
4.9307545e-10	16.658024	4.9307545e-10	27826351
5.1763881e-10	16.655295	5.1763881e-10	27821742
5.4343034e-10	16.652431	5.4343034e-10	27816904
5.7051145e-10	16.649423	5.7051145e-10	27811828
5.9894662e-10	16.646266	5.9894662e-10	27806500
6.2880354e-10	16.642952	6.2880354e-10	27800908
6.6015331e-10	16.639473	6.6015331e-10	27795040
6.9307057e-10	16.63582	6.9307057e-10	27788881
7.2763369e-10	16.631986	7.2763369e-10	27782418
7.6392497e-10	16.627961	7.6392497e-10	27775635
8.0203081e-10	16.623736	8.0203081e-10	27768516
8.4204194e-10	16.6193	8.4204194e-10	27761046
8.8405363e-10	16.614644	8.8405363e-10	27753206
9.281659e-10	16.609757	9.281659e-10	27744979
9.7448379e-10	16.604627	9.7448379e-10	27736345
1e-09	16.601801	1e-09	27731590
1.0510655e-09	16.596148	1.0510655e-09	27722080
1.1046842e-09	16.590214	1.1046842e-09	27712099
1.1609839e-09	16.583985	1.1609839e-09	27701626
1.2200986e-09	16.577447	1.2200986e-09	27690636
1.282169e-09	16.570585	1.282169e-09	27679103
1.3473429e-09	16.563383	1.3473429e-09	27667002
1.4157755e-09	16.555824	1.4157755e-09	27654304
1.4876297e-09	16.547891	1.4876297e-09	27640979
1.5630767e-09	16.539564	1.5630767e-09	27626998
1.642296e-09	16.530826	1.642296e-09	27612327
1.7254763e-09	16.521655	1.7254763e-09	27596934
1.8128156e-09	16.51203	1.8128156e-09	27580783
1.9045218e-09	16.50193	1.9045218e-09	27563837
2e-09	16.49142	2e-09	27546207
2.1011061e-09	16.480298	2.1011061e-09	27527553
2.2072676e-09	16.468627	2.2072676e-09	27507982
2.3187371e-09	16.45638	2.3187371e-09	27487449
2.4357801e-09	16.44353	2.4357801e-09	27465908
2.5586752e-09	16.430047	2.5586752e-09	27443309
2.6877151e-09	16.4159	2.6877151e-09	27419602
2.823207e-09	16.401058	2.823207e-09	27394734
2.9654735e-09	16.385486	2.9654735e-09	27368646
3e-09	16.381709	3e-09	27362319
3.1493798e-09	16.365376	3.1493798e-09	27334961
3.3062286e-09	16.348241	3.3062286e-09	27306264
3.4709199e-09	16.330267	3.4709199e-09	27276165
3.6438457e-09	16.311412	3.6438457e-09	27244595
3.8254178e-09	16.291634	3.8254178e-09	27211483
4.0160685e-09	16.270889	4.0160685e-09	27176757
4.2162517e-09	16.24913	4.2162517e-09	27140338
4.4264441e-09	16.226309	4.4264441e-09	27102144
4.6471461e-09	16.202375	4.6471461e-09	27062092
4.8788833e-09	16.177274	4.8788833e-09	27020092
5.1222072e-09	16.150951	5.1222072e-09	26976050
5.3776974e-09	16.123346	5.3776974e-09	26929868
5.6459621e-09	16.094399	5.6459621e-09	26881444
5.92764e-09	16.064043	5.92764e-09	26830669
6.2234018e-09	16.032211	6.2234018e-09	26777430
6.5339517e-09	15.998832	6.5339517e-09	26721606
6.8600291e-09	15.963828	6.8600291e-09	26663070
7.2024104e-09	15.927121	7.2024104e-09	26601688
7.5619107e-09	15.888623	7.5619107e-09	26537318
7.9393861e-09	15.848244	7.9393861e-09	26469806
8.3357352e-09	15.805887	8.3357352e-09	26398991
8.7519018e-09	15.761446	8.7519018e-09	26324698
9.1888767e-09	15.714809	9.1888767e-09	26246736
9.6477004e-09	15.665852	9.6477004e-09	26164902
1.0129465e-08	15.614442	1.0129465e-08	26078972
1.0635318e-08	15.560434	1.0635318e-08	25988702
1.1166464e-08	15.503665	1.1166464e-08	25893824
1.1724167e-08	15.443961	1.1724167e-08	25794044
1.2309755e-08	15.381126	1.2309755e-08	25689037
1.2924623e-08	15.314946	1.2924623e-08	25578444
1.3570234e-08	15.245186	1.3570234e-08	25461873
1.4248125e-08	15.171586	1.4248125e-08	25338890
1.4959911e-08	15.093862	1.4959911e-08	25209021
1.5707287e-08	15.011705	1.5707287e-08	25071748
1.6492031e-08	14.924778	1.6492031e-08	24926511
1.7316012e-08	14.832719	1.7316012e-08	24772705
1.8181193e-08	14.735141	1.8181193e-08	24609682
1.9089632e-08	14.631632	1.9089632e-08	24436757
2.0043493e-08	14.521762	2.0043493e-08	24253207
2.1045048e-08	14.405078	2.1045048e-08	24058281
2.209668e-08	14.281119	2.209668e-08	23851205
2.3200894e-08	14.149412	2.3200894e-08	23631192
2.4360318e-08	14.009485	2.4360318e-08	23397451
2.5577714e-08	13.860867	2.5577714e-08	23149199
2.685598e-08	13.703104	2.685598e-08	22885673
2.8198159e-08	13.535758	2.8198159e-08	22606146
2.9607446e-08	13.358422	2.9607446e-08	22309935
3.1087198e-08	13.170724	3.1087198e-08	21996423
3.2640938e-08	12.97234	3.2640938e-08	21665064
3.4272365e-08	12.762998	3.4272365e-08	21315405
3.5985363e-08	12.542486	3.5985363e-08	20947094
3.7784011e-08	12.310662	3.7784011e-08	20559893
3.9672591e-08	12.06746	3.9672591e-08	20153691
4.1655601e-08	11.812892	4.1655601e-08	19728509
4.373776e-08	11.547058	4.373776e-08	19284514
4.5924028e-08	11.270145	4.5924028e-08	18822017
4.8219609e-08	10.982432	4.8219609e-08	18341486
5.062997e-08	10.684291	5.062997e-08	17843539
5.3160848e-08	10.376184	5.3160848e-08	17328952
5.581827e-08	10.058668	5.581827e-08	16798653
5.8608564e-08	9.7323869	5.8608564e-08	16253716
6.1538372e-08	9.3980708	6.1538372e-08	15695363
6.461467e-08	9.0565314	6.461467e-08	15124948
6.7844783e-08	8.7086559	6.7844783e-08	14543953
7.1236402e-08	8.3554015	7.1236402e-08	13953977
7.4797602e-08	7.997788	7.4797602e-08	13356723
7.8536862e-08	7.6368899	7.8536862e-08	12753985
8.2463085e-08	7.2738287	8.2463085e-08	12147637
8.6585619e-08	6.9097637	8.6585619e-08	11539614
9.091428e-08	6.5458832	9.091428e-08	10931902
9.5459374e-08	6.183395	9.5459374e-08	10326516
1.0023172e-07	5.8235168	1.0023172e-07	9725491.7
1.0524269e-07	5.4674664	1.0524269e-07	9130861.5
1.105042e-07	5.1164519	1.105042e-07	8544643.2
1.1602879e-07	4.7716615	1.1602879e-07	7968821.2
1.2182961e-07	4.4342533	1.2182961e-07	7405329.4
1.2792047e-07	4.1053449	1.2792047e-07	6856034.3
1.3431588e-07	3.7860035	1.3431588e-07	6322718
1.4103105e-07	3.4772349	1.4103105e-07	5807060
1.4808198e-07	3.1799734	1.4808198e-07	5310620.5
1.5548546e-07	2.8950713	1.5548546e-07	4834822.9
1.6325911e-07	2.6232893	1.6325911e-07	4380937.3
1.7142145e-07	2.3652866	1.7142145e-07	3950064.5
1.799919e-07	2.1216123	1.799919e-07	3543121.4
1.8899088e-07	1.8926976	1.8899088e-07	3160827.9
1.984398e-07	1.6788492	1.984398e-07	2803696.3
2.0836117e-07	1.4802448	2.0836117e-07	2472022.9
2.1877861e-07	1.2969296	2.1877861e-07	2165883.2
2.2971692e-07	1.1288159	2.2971692e-07	1885130.7
2.4120214e-07	0.97568464	2.4120214e-07	1629399.5
2.5326163e-07	0.83718957	2.5326163e-07	1398111.1
2.6592409e-07	0.71286407	2.6592409e-07	1190486.3
2.7921968e-07	0.60213048	2.7921968e-07	1005560.2
2.9318004e-07	0.504312	2.9318004e-07	842202.67
3.0783842e-07	0.4186466	3.0783842e-07	699140.94
3.2322972e-07	0.3443029	3.2322972e-07	574986.6
3.3939059e-07	0.28039734	3.3939059e-07	468264.06
3.563595e-07	0.2260122	3.563595e-07	377440.71
3.7417685e-07	0.18021387	3.7417685e-07	300957.37
3.9288507e-07	0.14207074	3.9288507e-07	237258.27
4.1252871e-07	0.11067016	4.1252871e-07	184819.25
4.3315452e-07	0.085133829	4.3315452e-07	142173.54
4.5481163e-07	0.064631146	4.5481163e-07	107934.04
4.7755159e-07	0.048390189	4.7755159e-07	80811.629
5.0142855e-07	0.035705956	5.0142855e-07	59628.954
5.2649936e-07	0.025945831	5.2649936e-07	43329.541
5.5282371e-07	0.018552234	5.5282371e-07	30982.232
5.8046427e-07	0.01304266	5.8046427e-07	21781.242
6.0948686e-07	0.0090073556	6.0948686e-07	15042.284
6.3996059e-07	0.0061050391	6.3996059e-07	10195.415
6.71958e-07	0.0040571026	6.71958e-07	6775.3605
7.0555528e-07	0.002640781	7.0555528e-07	4410.1034
7.4083242e-07	0.0016817618	7.4083242e-07	2808.5413
7.7787342e-07	0.0010466745	7.7787342e-07	1747.9456
8.1676647e-07	0.00063583407	8.1676647e-07	1061.842
8.5760417e-07	0.00037652955	8.5760417e-07	628.80346
9.0048376e-07	0.00021706078	9.0048376e-07	362.49061
9.4550733e-07	0.00012163472	9.4550733e-07	203.1291
9.9278208e-07	6.6153747e-05	9.9278208e-07	110.47587
1e-06	6.0365064e-05	1e-06	100.80877
