# Supplementary material for: Bulk and surface recombination properties in thin film semiconductors with different surface treatments from time-resolved photoluminescence measurements
Source: Sci Rep. 2019 Mar 29;9:5385. doi: 10.1038/s41598-019-41716-x (PMC6440953; doi:10.1038/s41598-019-41716-x)
Supplement: Supplementary file 2 — Dataset 1 [file 41598_2019_41716_MOESM2_ESM.zip › Matlab_TRPL_1D_sim_Empa_v2/example_data/example_1_Empa_TCAD_simulations_and_Maiberg_extracts/example1_TCAD_Empa_curve4.csv]

edens X	edens Y	rad X	rad Y
1e-14	0.0016422333	1e-14	2742.5288
2.05e-14	0.0033665776	2.05e-14	5622.1841
3.1525e-14	0.005177139	3.1525e-14	8645.8221
4.310125e-14	0.0070782283	4.310125e-14	11820.642
5.5256313e-14	0.0090743719	5.5256313e-14	15154.203
6.8019128e-14	0.011170323	6.8019128e-14	18654.442
8.1420085e-14	0.013371071	8.1420085e-14	22329.693
9.5491089e-14	0.015681856	9.5491089e-14	26188.706
1.1026564e-13	0.01810818	1.1026564e-13	30240.67
1.2577893e-13	0.02065582	1.2577893e-13	34495.232
1.4206787e-13	0.023330842	1.4206787e-13	38962.522
1.5917127e-13	0.026139614	1.5917127e-13	43653.177
1.7712983e-13	0.029088825	1.7712983e-13	48578.364
1.9598632e-13	0.032185496	1.9598632e-13	53749.811
2.1578564e-13	0.035437001	2.1578564e-13	59179.83
2.3657492e-13	0.03885108	2.3657492e-13	64881.35
2.5840366e-13	0.042435862	2.5840366e-13	70867.946
2.8132385e-13	0.046199883	2.8132385e-13	77153.871
3.0539004e-13	0.050152104	3.0539004e-13	83754.093
3.3065954e-13	0.054301936	3.3065954e-13	90684.326
3.5719252e-13	0.058659259	3.5719252e-13	97961.07
3.8505214e-13	0.063234447	3.8505214e-13	105601.65
4.1430475e-13	0.068038393	4.1430475e-13	113624.26
4.4501999e-13	0.073082536	4.4501999e-13	122048
4.7727099e-13	0.078378885	4.7727099e-13	130892.93
5.1113454e-13	0.08394005	5.1113454e-13	140180.11
5.4669126e-13	0.089779271	5.4669126e-13	149931.64
5.8402583e-13	0.095910453	5.8402583e-13	160170.75
6.2322712e-13	0.10234819	6.2322712e-13	170921.81
6.6438848e-13	0.10910782	6.6438848e-13	182210.43
7.076079e-13	0.11620542	7.076079e-13	194063.48
7.5298829e-13	0.1236579	7.5298829e-13	206509.18
8.0063771e-13	0.131483	8.0063771e-13	219577.16
8.5066959e-13	0.13969936	8.5066959e-13	233298.54
9.0320307e-13	0.14832653	9.0320307e-13	247706
9.5836323e-13	0.15738505	9.5836323e-13	262833.82
1.0162814e-12	0.1668965	1.0162814e-12	278718.04
1.0770955e-12	0.17688352	1.0770955e-12	295396.46
1.1409502e-12	0.18736988	1.1409502e-12	312908.81
1.2079977e-12	0.19838056	1.2079977e-12	331296.77
1.2783976e-12	0.20994176	1.2783976e-12	350604.13
1.3523175e-12	0.22208102	1.3523175e-12	370876.86
1.4299334e-12	0.23482724	1.4299334e-12	392163.23
1.5114301e-12	0.24821076	1.5114301e-12	414513.91
1.5970016e-12	0.26226344	1.5970016e-12	437982.12
1.6868516e-12	0.27701876	1.6868516e-12	462623.75
1.7811942e-12	0.29251183	1.7811942e-12	488497.45
1.8802539e-12	0.30877954	1.8802539e-12	515664.84
1.9842666e-12	0.32586062	1.9842666e-12	544190.59
2.09348e-12	0.34379575	2.09348e-12	574142.63
2.208154e-12	0.36262762	2.208154e-12	605592.27
2.3285617e-12	0.38240107	2.3285617e-12	638614.4
2.4549897e-12	0.40316317	2.4549897e-12	673287.62
2.5877392e-12	0.42496336	2.5877392e-12	709694.51
2.7271262e-12	0.44785354	2.7271262e-12	747921.73
2.8734825e-12	0.47188821	2.8734825e-12	788060.31
3.0271566e-12	0.49712458	3.0271566e-12	830205.82
3.1885144e-12	0.52362274	3.1885144e-12	874458.6
3.3579402e-12	0.55144579	3.3579402e-12	920924.01
3.5358372e-12	0.58065994	3.5358372e-12	969712.69
3.722629e-12	0.61133477	3.722629e-12	1020940.8
3.9187605e-12	0.6435433	3.9187605e-12	1074730.3
4.1246985e-12	0.67736222	4.1246985e-12	1131209.3
4.3409334e-12	0.71287202	4.3409334e-12	1190512.2
4.5679801e-12	0.75015727	4.5679801e-12	1252780.3
4.8063791e-12	0.78930671	4.8063791e-12	1318161.7
5.0566981e-12	0.83041356	5.0566981e-12	1386812.2
5.319533e-12	0.87357567	5.319533e-12	1458895.2
5.5955096e-12	0.91889582	5.5955096e-12	1534582.4
5.8852851e-12	0.96648188	5.8852851e-12	1614053.9
6.1895494e-12	1.0164471	6.1895494e-12	1697498.9
6.5090268e-12	1.0689106	6.5090268e-12	1785116.2
6.8444782e-12	1.123997	6.8444782e-12	1877114.3
7.1967021e-12	1.1818377	7.1967021e-12	1973712.4
7.5665372e-12	1.2425702	7.5665372e-12	2075140.2
7.954864e-12	1.3063392	7.954864e-12	2181639.5
8.3626072e-12	1.3732965	8.3626072e-12	2293463.6
8.7907376e-12	1.4436015	8.7907376e-12	2410879
9.2402745e-12	1.5174215	9.2402745e-12	2534165
9.7122882e-12	1.5949322	9.7122882e-12	2663615.4
1.0207903e-11	1.6763182	1.0207903e-11	2799538.1
1.0728298e-11	1.7617732	1.0728298e-11	2942257
1.1274713e-11	1.8515007	1.1274713e-11	3092111.7
1.1848448e-11	1.9457142	1.1848448e-11	3249459.1
1.2450871e-11	2.044638	1.2450871e-11	3414673.7
1.3083414e-11	2.1485075	1.3083414e-11	3588149
1.3747585e-11	2.25757	1.3747585e-11	3770297.9
1.4444964e-11	2.3720852	1.4444964e-11	3961554.1
1.5177212e-11	2.4923255	1.5177212e-11	4162373
1.5946073e-11	2.6185772	1.5946073e-11	4373232.7
1.6753377e-11	2.7511408	1.6753377e-11	4594635.2
1.7601045e-11	2.8903318	1.7601045e-11	4827107.5
1.8491098e-11	3.0364815	1.8491098e-11	5071203.3
1.9425653e-11	3.1899378	1.9425653e-11	5327503.6
2.0406935e-11	3.3510659	2.0406935e-11	5596618.6
2.1437282e-11	3.5202492	2.1437282e-11	5879189
2.2519146e-11	3.6978904	2.2519146e-11	6175887.5
2.3655103e-11	3.8844123	2.3655103e-11	6487420.5
2.4847859e-11	4.0802588	2.4847859e-11	6814529.6
2.6100252e-11	4.2858959	2.6100252e-11	7157993.7
2.7415264e-11	4.5018131	2.7415264e-11	7518630.3
2.8796027e-11	4.7285241	2.8796027e-11	7897298
3.0245829e-11	4.9665683	3.0245829e-11	8294898.4
3.176812e-11	5.2165123	3.176812e-11	8712377.8
3.3366526e-11	5.4789508	3.3366526e-11	9150730.1
3.5044852e-11	5.7545082	3.5044852e-11	9610999
3.6807095e-11	6.0438401	3.6807095e-11	10094280
3.865745e-11	6.347635	3.865745e-11	10601723
4.0600322e-11	6.6666156	4.0600322e-11	11134537
4.2640338e-11	7.0015407	4.2640338e-11	11693990
4.4782355e-11	7.3532072	4.4782355e-11	12281414
4.7031473e-11	7.7224517	4.7031473e-11	12898206
4.9393047e-11	8.1101524	4.9393047e-11	13545835
5e-11	8.2097952	5e-11	13712283
5.2479652e-11	8.6168727	5.2479652e-11	14392289
5.5083287e-11	9.0442968	5.5083287e-11	15106293
5.7817104e-11	9.4930842	5.7817104e-11	15855992
6.0687612e-11	9.9643021	6.0687612e-11	16643173
6.3701644e-11	10.459071	6.3701644e-11	17469707
6.6866379e-11	10.978568	6.6866379e-11	18337562
7.018935e-11	11.524028	7.018935e-11	19248804
7.367847e-11	12.096748	7.367847e-11	20205601
7.7342046e-11	12.698089	7.7342046e-11	21210229
8.1188801e-11	13.329482	8.1188801e-11	22265080
8.5227893e-11	13.992427	8.5227893e-11	23372663
8.946894e-11	14.6885	8.946894e-11	24535614
9.3922039e-11	15.419356	9.3922039e-11	25756699
9.8597794e-11	16.186731	9.8597794e-11	27038824
9.9999e-11	16.416689	9.9999e-11	27423041
1.0490854e-10	16.701202	1.0490854e-10	27898350
1.1006356e-10	16.700628	1.1006356e-10	27897292
1.1547633e-10	16.700025	1.1547633e-10	27896187
1.2115974e-10	16.699392	1.2115974e-10	27895033
1.2712732e-10	16.698728	1.2712732e-10	27893826
1.3339328e-10	16.69803	1.3339328e-10	27892565
1.3997253e-10	16.697297	1.3997253e-10	27891246
1.4688075e-10	16.696528	1.4688075e-10	27889866
1.5413438e-10	16.69572	1.5413438e-10	27888422
1.6175069e-10	16.694872	1.6175069e-10	27886912
1.6974782e-10	16.693982	1.6974782e-10	27885331
1.781448e-10	16.693047	1.781448e-10	27883676
1.8696163e-10	16.692065	1.8696163e-10	27881943
1.9621931e-10	16.691035	1.9621931e-10	27880129
2.0593986e-10	16.689953	2.0593986e-10	27878230
2.1614645e-10	16.688816	2.1614645e-10	27876240
2.2686336e-10	16.687623	2.2686336e-10	27874156
2.3811612e-10	16.686371	2.3811612e-10	27871973
2.4993152e-10	16.685056	2.4993152e-10	27869685
2.6233769e-10	16.683675	2.6233769e-10	27867289
2.7536417e-10	16.682225	2.7536417e-10	27864778
2.8904197e-10	16.680703	2.8904197e-10	27862146
3.0340366e-10	16.679105	3.0340366e-10	27859388
3.1848343e-10	16.677427	3.1848343e-10	27856497
3.343172e-10	16.675665	3.343172e-10	27853466
3.5094265e-10	16.673815	3.5094265e-10	27850289
3.6839937e-10	16.671873	3.6839937e-10	27846958
3.8672893e-10	16.669834	3.8672893e-10	27843466
4.0597497e-10	16.667693	4.0597497e-10	27839805
4.2618331e-10	16.665445	4.2618331e-10	27835965
4.4740207e-10	16.663085	4.4740207e-10	27831939
4.6968177e-10	16.660606	4.6968177e-10	27827716
4.9307545e-10	16.658004	4.9307545e-10	27823287
5.1763881e-10	16.655272	5.1763881e-10	27818642
5.4343034e-10	16.652403	5.4343034e-10	27813769
5.7051145e-10	16.649391	5.7051145e-10	27808657
5.9894662e-10	16.646227	5.9894662e-10	27803294
6.2880354e-10	16.642906	6.2880354e-10	27797668
6.6015331e-10	16.639418	6.6015331e-10	27791764
6.9307057e-10	16.635755	6.9307057e-10	27785569
7.2763369e-10	16.631908	7.2763369e-10	27779068
7.6392497e-10	16.627867	7.6392497e-10	27772245
8.0203081e-10	16.623623	8.0203081e-10	27765082
8.4204194e-10	16.619165	8.4204194e-10	27757562
8.8405363e-10	16.614481	8.8405363e-10	27749667
9.281659e-10	16.609559	9.281659e-10	27741374
9.7448379e-10	16.604385	9.7448379e-10	27732663
1e-09	16.601533	1e-09	27727862
1.0510655e-09	16.595817	1.0510655e-09	27718246
1.1046842e-09	16.589806	1.1046842e-09	27708136
1.1609839e-09	16.583479	1.1609839e-09	27697502
1.2200986e-09	16.576819	1.2200986e-09	27686312
1.282169e-09	16.569803	1.282169e-09	27674528
1.3473429e-09	16.562408	1.3473429e-09	27662111
1.4157755e-09	16.554606	1.4157755e-09	27649018
1.4876297e-09	16.546369	1.4876297e-09	27635198
1.5630767e-09	16.537665	1.5630767e-09	27620599
1.642296e-09	16.528457	1.642296e-09	27605160
1.7254763e-09	16.518705	1.7254763e-09	27588814
1.8128156e-09	16.508365	1.8128156e-09	27571487
1.9045218e-09	16.497389	1.9045218e-09	27553100
2e-09	16.485823	2e-09	27533726
2.1011061e-09	16.473409	2.1011061e-09	27512940
2.2072676e-09	16.460182	2.2072676e-09	27490796
2.3187371e-09	16.446072	2.3187371e-09	27467178
2.4357801e-09	16.431001	2.4357801e-09	27441957
2.5586752e-09	16.414887	2.5586752e-09	27414997
2.6877151e-09	16.397643	2.6877151e-09	27386149
2.823207e-09	16.379171	2.823207e-09	27355254
2.9654735e-09	16.359373	2.9654735e-09	27322143
3e-09	16.354505	3e-09	27314003
3.1493798e-09	16.333166	3.1493798e-09	27278323
3.3062286e-09	16.310274	3.3062286e-09	27240050
3.4709199e-09	16.285711	3.4709199e-09	27198989
3.6438457e-09	16.259353	3.6438457e-09	27154931
3.8254178e-09	16.23107	3.8254178e-09	27107660
4.0160685e-09	16.200729	4.0160685e-09	27056954
4.2162517e-09	16.16819	4.2162517e-09	27002579
4.4264441e-09	16.133312	4.4264441e-09	26944299
4.6471461e-09	16.095949	4.6471461e-09	26881870
4.8788833e-09	16.055951	4.8788833e-09	26815044
5.1222072e-09	16.013167	5.1222072e-09	26743566
5.3776974e-09	15.967445	5.3776974e-09	26667182
5.6459621e-09	15.918629	5.6459621e-09	26585633
5.92764e-09	15.866563	5.92764e-09	26498659
6.2234018e-09	15.811092	6.2234018e-09	26405999
6.5339517e-09	15.75206	6.5339517e-09	26307392
6.8600291e-09	15.689311	6.8600291e-09	26202580
7.2024104e-09	15.622692	7.2024104e-09	26091306
7.5619107e-09	15.552051	7.5619107e-09	25973314
7.9393861e-09	15.477235	7.9393861e-09	25848352
8.3357352e-09	15.398099	8.3357352e-09	25716174
8.7519018e-09	15.314495	8.7519018e-09	25576537
9.1888767e-09	15.226282	9.1888767e-09	25429202
9.6477004e-09	15.133321	9.6477004e-09	25273937
1.0129465e-08	15.035475	1.0129465e-08	25110515
1.0635318e-08	14.932612	1.0635318e-08	24938714
1.1166464e-08	14.824603	1.1166464e-08	24758319
1.1724167e-08	14.711322	1.1724167e-08	24569120
1.2309755e-08	14.592647	1.2309755e-08	24370913
1.2924623e-08	14.468461	1.2924623e-08	24163500
1.3570234e-08	14.338646	1.3570234e-08	23946688
1.4248125e-08	14.203092	1.4248125e-08	23720291
1.4959911e-08	14.06169	1.4959911e-08	23484126
1.5707287e-08	13.914334	1.5707287e-08	23238018
1.6492031e-08	13.760922	1.6492031e-08	22981797
1.7316012e-08	13.601358	1.7316012e-08	22715300
1.8181193e-08	13.435547	1.8181193e-08	22438371
1.9089632e-08	13.263403	1.9089632e-08	22150864
2.0043493e-08	13.084842	2.0043493e-08	21852640
2.1045048e-08	12.899789	2.1045048e-08	21543575
2.209668e-08	12.708178	2.209668e-08	21223557
2.3200894e-08	12.509951	2.3200894e-08	20892491
2.4360318e-08	12.305064	2.4360318e-08	20550301
2.5577714e-08	12.093483	2.5577714e-08	20196933
2.685598e-08	11.875194	2.685598e-08	19832360
2.8198159e-08	11.650195	2.8198159e-08	19456583
2.9607446e-08	11.418509	2.9607446e-08	19069637
3.1087198e-08	11.180178	3.1087198e-08	18671593
3.2640938e-08	10.935269	3.2640938e-08	18262566
3.4272365e-08	10.683878	3.4272365e-08	17842713
3.5985363e-08	10.426129	3.5985363e-08	17412242
3.7784011e-08	10.162178	3.7784011e-08	16971414
3.9672591e-08	9.8922153	3.9672591e-08	16520545
4.1655601e-08	9.6164671	4.1655601e-08	16060016
4.373776e-08	9.3351984	4.373776e-08	15590267
4.5924028e-08	9.0487143	4.5924028e-08	15111809
4.8219609e-08	8.7573619	4.8219609e-08	14625222
5.062997e-08	8.4615312	5.062997e-08	14131156
5.3160848e-08	8.1616567	5.3160848e-08	13630338
5.581827e-08	7.8582177	5.581827e-08	13123568
5.8608564e-08	7.5517389	5.8608564e-08	12611722
6.1538372e-08	7.2427901	6.1538372e-08	12095752
6.461467e-08	6.9319854	6.461467e-08	11576684
6.7844783e-08	6.6199818	6.7844783e-08	11055614
7.1236402e-08	6.3074777	7.1236402e-08	10533710
7.4797602e-08	5.9952096	7.4797602e-08	10012200
7.8536862e-08	5.6839494	7.8536862e-08	9492375.6
8.2463085e-08	5.3744995	8.2463085e-08	8975575.2
8.6585619e-08	5.0676884	8.6585619e-08	8463182.8
9.091428e-08	4.7643645	9.091428e-08	7956615.2
9.5459374e-08	4.4653896	9.5459374e-08	7457311.7
1.0023172e-07	4.1716313	1.0023172e-07	6966721.3
1.0524269e-07	3.8839552	1.0524269e-07	6486289.2
1.105042e-07	3.6032152	1.105042e-07	6017441.8
1.1602879e-07	3.330245	1.1602879e-07	5561571
1.2182961e-07	3.0658474	1.2182961e-07	5120017.5
1.2792047e-07	2.8107842	1.2792047e-07	4694053.6
1.3431588e-07	2.565766	1.3431588e-07	4284866
1.4103105e-07	2.331442	1.4103105e-07	3893538.5
1.4808198e-07	2.1083897	1.4808198e-07	3521035.5
1.5548546e-07	1.8971055	1.5548546e-07	3168186.3
1.6325911e-07	1.6979968	1.6325911e-07	2835670.7
1.7142145e-07	1.5113738	1.7142145e-07	2524007
1.799919e-07	1.337444	1.799919e-07	2233541.5
1.8899088e-07	1.1763079	1.8899088e-07	1964441.9
1.984398e-07	1.0279561	1.984398e-07	1716692.6
2.0836117e-07	0.89226963	2.0836117e-07	1490094.7
2.1877861e-07	0.76902107	2.1877861e-07	1284268.5
2.2971692e-07	0.65787914	2.2971692e-07	1098660.6
2.4120214e-07	0.55841494	2.4120214e-07	932554.69
2.5326163e-07	0.4701105	2.5326163e-07	785085.77
2.6592409e-07	0.3923694	2.6592409e-07	655257.76
2.7921968e-07	0.32452907	2.7921968e-07	541964.13
2.9318004e-07	0.2658745	2.9318004e-07	444010.81
3.0783842e-07	0.215653	3.0783842e-07	360140.77
3.2322972e-07	0.17308936	3.2322972e-07	289059.39
3.3939059e-07	0.1374011	3.3939059e-07	229459.94
3.563595e-07	0.1078132	3.563595e-07	180048.11
3.7417685e-07	0.083571813	3.7417685e-07	139564.97
3.9288507e-07	0.063956493	3.9288507e-07	106807.37
4.1252871e-07	0.048290647	4.1252871e-07	80645.393
4.3315452e-07	0.035949809	4.3315452e-07	60036.187
4.5481163e-07	0.026367624	4.5481163e-07	44033.936
4.7755159e-07	0.019039481	4.7755159e-07	31795.935
5.0142855e-07	0.013523834	5.0142855e-07	22584.802
5.2649936e-07	0.0094414136	5.2649936e-07	15767.16
5.5282371e-07	0.0064725939	5.5282371e-07	10809.231
5.8046427e-07	0.004353253	5.8046427e-07	7269.9317
6.0948686e-07	0.0028695297	6.0948686e-07	4792.1138
6.3996059e-07	0.0018518734	6.3996059e-07	3092.6278
6.71958e-07	0.0011687773	6.71958e-07	1951.8572
7.0555528e-07	0.00072054321	7.0555528e-07	1203.3063
7.4083242e-07	0.00043336481	7.4083242e-07	723.71835
7.7787342e-07	0.00025394371	7.7787342e-07	424.08511
8.1676647e-07	0.00014477748	8.1676647e-07	241.77751
8.5760417e-07	8.0185471e-05	8.5760417e-07	133.90885
9.0048376e-07	4.3075611e-05	9.0048376e-07	71.935386
9.4550733e-07	2.2406474e-05	9.4550733e-07	37.417926
9.9278208e-07	1.1265197e-05	9.9278208e-07	18.811994
1e-06	1.0163234e-05	1e-06	16.971717
