# Supplementary material for: Bulk and surface recombination properties in thin film semiconductors with different surface treatments from time-resolved photoluminescence measurements
Source: Sci Rep. 2019 Mar 29;9:5385. doi: 10.1038/s41598-019-41716-x (PMC6440953; doi:10.1038/s41598-019-41716-x)
Supplement: Supplementary file 2 — Dataset 1 [file 41598_2019_41716_MOESM2_ESM.zip › Matlab_TRPL_1D_sim_Empa_v2/example_data/example_1_Empa_TCAD_simulations_and_Maiberg_extracts/MaibergII_Fig8a_bottomline.txt]

fig8a, bottomline
xs_n	0.00E+00
xs_p	0.00E+00
NT	0.00E+00
exc	1.650E+8
v_f	1.00E+04
v_b	0.00E+00
vth_n	2.00E+07
vth_p	2.00E+07
0.17780946	1.31E+11
1.2774422	1.09E+11
2.378304	9.36E+10
5.691132	7.22E+10
13.066128	5.25E+10
21.921776	4.01E+10
27.458452	3.52E+10
35.94906	2.94E+10
48.87138	2.32E+10
67.3353	1.78E+10
119.40684	8.87E+09
181.45128	4.02E+09
261.96127	1.44E+09
350.96555	4.63E+08
429.62903	1.70E+08
463.6054	1.09E+08
