# Supplementary material for: Bulk and surface recombination properties in thin film semiconductors with different surface treatments from time-resolved photoluminescence measurements
Source: Sci Rep. 2019 Mar 29;9:5385. doi: 10.1038/s41598-019-41716-x (PMC6440953; doi:10.1038/s41598-019-41716-x)
Supplement: Supplementary file 2 — Dataset 1 [file 41598_2019_41716_MOESM2_ESM.zip › Matlab_TRPL_1D_sim_Empa_v2/example_data/example_1_Empa_TCAD_simulations_and_Maiberg_extracts/MaibergII_Fig8a_topline.txt]

fig8a, toplinie
xs_n	0.00E+00
xs_p	0.00E+00
NT	0.00E+00
exc	1.65E+8
v_f	2.00E+03
v_b	0.00E+00
vth_n	2.00E+07
vth_p	2.00E+07
0.36258382	1.31E+11
2.0224802	1.23E+11
4.9768214	1.18E+11
8.115527	1.12E+11
29.535421	8.52E+10
54.83271	6.10E+10
68.86696	5.14E+10
119.46235	2.68E+10
158.23976	1.62E+10
250.56671	4.88E+09
338.46277	1.58E+09
423.7732	5.26E+08
494.68066	2.11E+08
