# Supplementary material for: Bulk and surface recombination properties in thin film semiconductors with different surface treatments from time-resolved photoluminescence measurements
Source: Sci Rep. 2019 Mar 29;9:5385. doi: 10.1038/s41598-019-41716-x (PMC6440953; doi:10.1038/s41598-019-41716-x)
Supplement: Supplementary file 2 — Dataset 1 [file 41598_2019_41716_MOESM2_ESM.zip › Matlab_TRPL_1D_sim_Empa_v2/example_data/example_1_Empa_TCAD_simulations_and_Maiberg_extracts/MaibergII_Fig8b_bottomline.txt]

fig8b, bottomline
xs_n	0.00E+00
xs_p	0.00E+00
NT	0.00E+00
exc	1.65e8
v_f	0.00E+00
v_b	2.50E+03
vth_n	2.00E+07
vth_p	2.00E+07
-0.6401121	1.32E+11
2.940998	1.28E+11
6.7980447	1.22E+11
12.859248	1.13E+11
29.666512	8.89E+10
48.402298	6.84E+10
113.70283	2.70E+10
177.07483	1.09E+10
229.70108	5.16E+09
319.7989	1.44E+09
455.63516	2.08E+08
494.76053	1.19E+08
