# Supplementary material for: Bulk and surface recombination properties in thin film semiconductors with different surface treatments from time-resolved photoluminescence measurements
Source: Sci Rep. 2019 Mar 29;9:5385. doi: 10.1038/s41598-019-41716-x (PMC6440953; doi:10.1038/s41598-019-41716-x)
Supplement: Supplementary file 2 — Dataset 1 [file 41598_2019_41716_MOESM2_ESM.zip › Matlab_TRPL_1D_sim_Empa_v2/example_data/example_1_Empa_TCAD_simulations_and_Maiberg_extracts/MaibergII_Fig8b_topline.txt]

fig8b,topline
xs_n	0.00E+00
xs_p	0.00E+00
NT	0.00E+00
exc	1.65e8
v_f	0.00E+00
v_b	1.00E+04
vth_n	2.00E+07
vth_p	2.00E+07
-0.3644788	1.32E+11
5.419272	1.27E+11
11.754289	1.21E+11
18.64027	1.15E+11
24.975286	1.09E+11
31.861874	1.03E+11
46.18662	8.84E+10
59.13532	7.52E+10
80.348465	5.86E+10
115.88909	3.73E+10
188.89856	1.48E+10
258.60193	6.14E+09
322.2441	2.75E+09
450.90573	5.44E+08
493.88544	3.13E+08
