# Supplementary material for: Bulk and surface recombination properties in thin film semiconductors with different surface treatments from time-resolved photoluminescence measurements
Source: Sci Rep. 2019 Mar 29;9:5385. doi: 10.1038/s41598-019-41716-x (PMC6440953; doi:10.1038/s41598-019-41716-x)
Supplement: Supplementary file 2 — Dataset 1 [file 41598_2019_41716_MOESM2_ESM.zip › Matlab_TRPL_1D_sim_Empa_v2/example_data/example_2_Empa_TCAD_simulations_and_Maiberg_extracts/example2_TCAD_empa_curve1.csv]

edens X	edens Y	rad X	rad Y
1e-14	99.529265	1e-14	1.6653426e+08
2.05e-14	204.03499	2.05e-14	3.4206667e+08
3.1525e-14	313.766	3.1525e-14	5.271245e+08
4.310125e-14	428.98356	4.310125e-14	7.2225837e+08
5.5256313e-14	549.96199	5.5256313e-14	9.280567e+08
6.8019128e-14	676.98935	6.8019128e-14	1.1451456e+09
8.1420085e-14	810.36807	8.1420085e-14	1.3741921e+09
9.5491089e-14	950.41572	9.5491089e-14	1.615907e+09
1.1026564e-13	1097.4657	1.1026564e-13	1.8710482e+09
1.2577893e-13	1251.8683	1.2577893e-13	2.1404245e+09
1.4206787e-13	1413.9909	1.4206787e-13	2.4248988e+09
1.5917127e-13	1584.2197	1.5917127e-13	2.725393e+09
1.7712983e-13	1762.9599	1.7712983e-13	3.042892e+09
1.9598632e-13	1950.6371	1.9598632e-13	3.3784488e+09
2.1578564e-13	2147.6982	2.1578564e-13	3.73319e+09
2.3657492e-13	2354.6123	2.3657492e-13	4.1083213e+09
2.5840366e-13	2571.8721	2.5840366e-13	4.5051338e+09
2.8132385e-13	2799.9949	2.8132385e-13	4.9250113e+09
3.0539004e-13	3039.5238	3.0539004e-13	5.3694372e+09
3.3065954e-13	3291.0292	3.3065954e-13	5.8400031e+09
3.5719252e-13	3555.1098	3.5719252e-13	6.3384175e+09
3.8505214e-13	3832.3944	3.8505214e-13	6.8665151e+09
4.1430475e-13	4123.5433	4.1430475e-13	7.426268e+09
4.4501999e-13	4429.2495	4.4501999e-13	8.0197967e+09
4.7727099e-13	4750.2411	4.7727099e-13	8.6493829e+09
5.1113454e-13	5087.2822	5.1113454e-13	9.317483e+09
5.4669126e-13	5441.1754	5.4669126e-13	1.0026743e+10
5.8402583e-13	5812.7631	5.8402583e-13	1.0780016e+10
6.2322712e-13	6202.9303	6.2322712e-13	1.1580377e+10
6.6438848e-13	6612.6057	6.6438848e-13	1.2431146e+10
7.076079e-13	7042.7649	7.076079e-13	1.3335907e+10
7.5298829e-13	7494.432	7.5298829e-13	1.4298534e+10
8.0063771e-13	7968.6825	8.0063771e-13	1.5323211e+10
8.5066959e-13	8466.6453	8.5066959e-13	1.6414468e+10
9.0320307e-13	8989.5063	9.0320307e-13	1.7577203e+10
9.5836323e-13	9538.5103	9.5836323e-13	1.8816723e+10
1.0162814e-12	10114.964	1.0162814e-12	2.0138777e+10
1.0770955e-12	10720.241	1.0770955e-12	2.1549594e+10
1.1409502e-12	11355.781	1.1409502e-12	2.3055933e+10
1.2079977e-12	12023.099	1.2079977e-12	2.4665127e+10
1.2783976e-12	12723.782	1.2783976e-12	2.6385138e+10
1.3523175e-12	13459.499	1.3523175e-12	2.8224612e+10
1.4299334e-12	14232.002	1.4299334e-12	3.0192947e+10
1.5114301e-12	15043.13	1.5114301e-12	3.2300362e+10
1.5970016e-12	15894.814	1.5970016e-12	3.4557969e+10
1.6868516e-12	16789.082	1.6868516e-12	3.6977866e+10
1.7811942e-12	17728.063	1.7811942e-12	3.957322e+10
1.8802539e-12	18713.993	1.8802539e-12	4.2358375e+10
1.9842666e-12	19749.219	1.9842666e-12	4.5348963e+10
2.09348e-12	20836.206	2.09348e-12	4.8562022e+10
2.208154e-12	21977.542	2.208154e-12	5.2016136e+10
2.3285617e-12	23175.945	2.3285617e-12	5.5731578e+10
2.4549897e-12	24434.267	2.4549897e-12	5.9730474e+10
2.5877392e-12	25755.505	2.5877392e-12	6.4036984e+10
2.7271262e-12	27142.804	2.7271262e-12	6.8677493e+10
2.8734825e-12	28599.467	2.8734825e-12	7.3680831e+10
3.0271566e-12	30128.962	3.0271566e-12	7.9078504e+10
3.1885144e-12	31734.932	3.1885144e-12	8.490496e+10
3.3579402e-12	33421.199	3.3579402e-12	9.119787e+10
3.5358372e-12	35191.778	3.5358372e-12	9.7998446e+10
3.722629e-12	37050.884	3.722629e-12	1.0535178e+11
3.9187605e-12	39002.945	3.9187605e-12	1.1330724e+11
4.1246985e-12	41052.607	4.1246985e-12	1.2191887e+11
4.3409334e-12	43204.75	4.3409334e-12	1.3124583e+11
4.5679801e-12	45464.497	4.5679801e-12	1.4135298e+11
4.8063791e-12	47837.23	4.8063791e-12	1.5231133e+11
5.0566981e-12	50328.597	5.0566981e-12	1.6419872e+11
5.319533e-12	52944.528	5.319533e-12	1.7710048e+11
5.5955096e-12	55691.253	5.5955096e-12	1.9111015e+11
5.8852851e-12	58575.31	5.8852851e-12	2.0633032e+11
6.1895494e-12	61603.564	6.1895494e-12	2.2287348e+11
6.5090268e-12	64783.226	6.5090268e-12	2.4086304e+11
6.8444782e-12	68121.864	6.8444782e-12	2.6043441e+11
7.1967021e-12	71627.427	7.1967021e-12	2.8173616e+11
7.5665372e-12	75308.261	7.5665372e-12	3.0493134e+11
7.954864e-12	79173.126	7.954864e-12	3.3019895e+11
8.3626072e-12	83231.224	8.3626072e-12	3.5773544e+11
8.7907376e-12	87492.214	8.7907376e-12	3.8775654e+11
9.2402745e-12	91966.24	9.2402745e-12	4.2049912e+11
9.7122882e-12	96663.951	9.7122882e-12	4.5622328e+11
1.0207903e-11	101596.53	1.0207903e-11	4.9521469e+11
1.0728298e-11	106775.72	1.0728298e-11	5.3778714e+11
1.1274713e-11	112213.84	1.1274713e-11	5.8428529e+11
1.1848448e-11	117923.83	1.1848448e-11	6.3508779e+11
1.2450871e-11	123919.3	1.2450871e-11	6.9061062e+11
1.3083414e-11	130214.51	1.3083414e-11	7.5131083e+11
1.3747585e-11	136824.43	1.3747585e-11	8.1769061e+11
1.4444964e-11	143764.8	1.4444964e-11	8.9030177e+11
1.5177212e-11	151052.13	1.5177212e-11	9.6975069e+11
1.5946073e-11	158703.76	1.5946073e-11	1.0567037e+12
1.6753377e-11	166737.9	1.6753377e-11	1.1518932e+12
1.7601045e-11	175173.67	1.7601045e-11	1.2561238e+12
1.8491098e-11	184031.13	1.8491098e-11	1.3702801e+12
1.9425653e-11	193331.34	1.9425653e-11	1.495334e+12
2.0406935e-11	203096.44	2.0406935e-11	1.6323538e+12
2.1437282e-11	213349.65	2.1437282e-11	1.7825136e+12
2.2519146e-11	224115.35	2.2519146e-11	1.9471037e+12
2.3655103e-11	235419.13	2.3655103e-11	2.1275422e+12
2.4847859e-11	247287.88	2.4847859e-11	2.3253873e+12
2.6100252e-11	259749.81	2.6100252e-11	2.5423519e+12
2.7415264e-11	272834.53	2.7415264e-11	2.7803178e+12
2.8796027e-11	286573.15	2.8796027e-11	3.0413533e+12
3.0245829e-11	300998.3	3.0245829e-11	3.3277309e+12
3.176812e-11	316144.25	3.176812e-11	3.6419476e+12
3.3366526e-11	332046.97	3.3366526e-11	3.9867469e+12
3.5044852e-11	348744.22	3.5044852e-11	4.3651429e+12
3.6807095e-11	366275.64	3.6807095e-11	4.7804468e+12
3.865745e-11	384682.82	3.865745e-11	5.2362961e+12
4.0600322e-11	404009.43	4.0600322e-11	5.7366858e+12
4.2640338e-11	424301.3	4.2640338e-11	6.2860039e+12
4.4782355e-11	445606.53	4.4782355e-11	6.8890691e+12
4.7031473e-11	467975.59	4.7031473e-11	7.5511724e+12
4.9393047e-11	491461.47	4.9393047e-11	8.2781231e+12
5e-11	497497.35	5e-11	8.4701977e+12
5.2479652e-11	522155.15	5.2479652e-11	9.2770999e+12
5.5083287e-11	548043.64	5.5083287e-11	1.016263e+13
5.7817104e-11	575224.01	5.7817104e-11	1.1134489e+13
6.0687612e-11	603760.47	6.0687612e-11	1.2201123e+13
6.3701644e-11	633720.39	6.3701644e-11	1.3371801e+13
6.6866379e-11	665174.41	6.6866379e-11	1.4656687e+13
7.018935e-11	698196.66	7.018935e-11	1.6066927e+13
7.367847e-11	732864.87	7.367847e-11	1.7614743e+13
7.7342046e-11	769260.54	7.7342046e-11	1.9313531e+13
8.1188801e-11	807469.14	8.1188801e-11	2.1177975e+13
8.5227893e-11	847580.27	8.5227893e-11	2.322416e+13
8.946894e-11	889687.86	8.946894e-11	2.5469709e+13
9.3922039e-11	933890.35	9.3922039e-11	2.7933919e+13
9.8597794e-11	980290.88	9.8597794e-11	3.0637917e+13
9.9999e-11	994193.47	9.9999e-11	3.1471383e+13
1.0490854e-10	1011312.3	1.0490854e-10	3.2425129e+13
1.1006356e-10	1011145.5	1.1006356e-10	3.2275647e+13
1.1547633e-10	1010971.2	1.1547633e-10	3.2123037e+13
1.2115974e-10	1010789.1	1.2115974e-10	3.1967154e+13
1.2712732e-10	1010598.8	1.2712732e-10	3.1807884e+13
1.3339328e-10	1010400	1.3339328e-10	3.1645129e+13
1.3997253e-10	1010192.4	1.3997253e-10	3.1478804e+13
1.4688075e-10	1009975.5	1.4688075e-10	3.130883e+13
1.5413438e-10	1009749	1.5413438e-10	3.113514e+13
1.6175069e-10	1009512.6	1.6175069e-10	3.0957669e+13
1.6974782e-10	1009265.7	1.6974782e-10	3.0776362e+13
1.781448e-10	1009008.1	1.781448e-10	3.0591166e+13
1.8696163e-10	1008739.2	1.8696163e-10	3.0402036e+13
1.9621931e-10	1008458.6	1.9621931e-10	3.0208932e+13
2.0593986e-10	1008166	2.0593986e-10	3.0011819e+13
2.1614645e-10	1007860.7	2.1614645e-10	2.9810667e+13
2.2686336e-10	1007542.3	2.2686336e-10	2.9605452e+13
2.3811612e-10	1007210.3	2.3811612e-10	2.9396156e+13
2.4993152e-10	1006864.3	2.4993152e-10	2.9182765e+13
2.6233769e-10	1006503.6	2.6233769e-10	2.8965274e+13
2.7536417e-10	1006127.7	2.7536417e-10	2.8743682e+13
2.8904197e-10	1005736.1	2.8904197e-10	2.8517993e+13
3.0340366e-10	1005328.2	3.0340366e-10	2.8288221e+13
3.1848343e-10	1004903.4	3.1848343e-10	2.8054383e+13
3.343172e-10	1004461.1	3.343172e-10	2.7816505e+13
3.5094265e-10	1004000.6	3.5094265e-10	2.7574618e+13
3.6839937e-10	1003521.4	3.6839937e-10	2.7328761e+13
3.8672893e-10	1003022.8	3.8672893e-10	2.7078981e+13
4.0597497e-10	1002504.1	4.0597497e-10	2.6825329e+13
4.2618331e-10	1001964.6	4.2618331e-10	2.6567864e+13
4.4740207e-10	1001403.6	4.4740207e-10	2.6306655e+13
4.6968177e-10	1000820.5	4.6968177e-10	2.6041774e+13
4.9307545e-10	1000214.4	4.9307545e-10	2.5773301e+13
5.1763881e-10	999584.68	5.1763881e-10	2.5501326e+13
5.4343034e-10	998930.53	5.4343034e-10	2.5225941e+13
5.7051145e-10	998251.16	5.7051145e-10	2.4947249e+13
5.9894662e-10	997545.81	5.9894662e-10	2.4665357e+13
6.2880354e-10	996813.64	6.2880354e-10	2.4380379e+13
6.6015331e-10	996053.85	6.6015331e-10	2.4092437e+13
6.9307057e-10	995265.6	6.9307057e-10	2.3801657e+13
7.2763369e-10	994448.03	7.2763369e-10	2.3508171e+13
7.6392497e-10	993600.28	7.6392497e-10	2.3212119e+13
8.0203081e-10	992721.46	8.0203081e-10	2.2913644e+13
8.4204194e-10	991810.7	8.4204194e-10	2.2612896e+13
8.8405363e-10	990867.08	8.8405363e-10	2.2310027e+13
9.281659e-10	989889.68	9.281659e-10	2.2005196e+13
9.7448379e-10	988877.58	9.7448379e-10	2.1698565e+13
1e-09	988326	1e-09	2.1535155e+13
1.0510655e-09	987234.4	1.0510655e-09	2.1219093e+13
1.1046842e-09	986105.19	1.1046842e-09	2.0901942e+13
1.1609839e-09	984937.41	1.1609839e-09	2.0583875e+13
1.2200986e-09	983730.06	1.2200986e-09	2.0265066e+13
1.282169e-09	982482.15	1.282169e-09	1.9945692e+13
1.3473429e-09	981192.68	1.3473429e-09	1.962593e+13
1.4157755e-09	979860.62	1.4157755e-09	1.9305959e+13
1.4876297e-09	978484.95	1.4876297e-09	1.8985957e+13
1.5630767e-09	977064.63	1.5630767e-09	1.8666104e+13
1.642296e-09	975598.63	1.642296e-09	1.8346577e+13
1.7254763e-09	974085.88	1.7254763e-09	1.8027554e+13
1.8128156e-09	972525.33	1.8128156e-09	1.7709211e+13
1.9045218e-09	970915.91	1.9045218e-09	1.739172e+13
2e-09	969270.43	2e-09	1.7077861e+13
2.1011061e-09	967559.77	2.1011061e-09	1.6762457e+13
2.2072676e-09	965796.99	2.2072676e-09	1.6448421e+13
2.3187371e-09	963980.99	2.3187371e-09	1.6135915e+13
2.4357801e-09	962110.67	2.4357801e-09	1.5825099e+13
2.5586752e-09	960184.91	2.5586752e-09	1.5516129e+13
2.6877151e-09	958202.61	2.6877151e-09	1.5209155e+13
2.823207e-09	956162.65	2.823207e-09	1.4904326e+13
2.9654735e-09	954063.89	2.9654735e-09	1.4601784e+13
3e-09	953560.96	3e-09	1.4530885e+13
3.1493798e-09	951412.57	3.1493798e-09	1.4234683e+13
3.3062286e-09	949203.04	3.3062286e-09	1.3940854e+13
3.4709199e-09	946931.21	3.4709199e-09	1.364953e+13
3.6438457e-09	944595.94	3.6438457e-09	1.3360838e+13
3.8254178e-09	942196.07	3.8254178e-09	1.3074901e+13
4.0160685e-09	939730.45	4.0160685e-09	1.2791835e+13
4.2162517e-09	937197.92	4.2162517e-09	1.251175e+13
4.4264441e-09	934597.31	4.4264441e-09	1.2234751e+13
4.6471461e-09	931927.45	4.6471461e-09	1.1960936e+13
4.8788833e-09	929187.17	4.8788833e-09	1.1690399e+13
5.1222072e-09	926375.29	5.1222072e-09	1.1423227e+13
5.3776974e-09	923490.63	5.3776974e-09	1.1159502e+13
5.6459621e-09	920532.02	5.6459621e-09	1.0899302e+13
5.92764e-09	917498.26	5.92764e-09	1.06427e+13
6.2234018e-09	914388.17	6.2234018e-09	1.0389765e+13
6.5339517e-09	911200.54	6.5339517e-09	1.0140563e+13
6.8600291e-09	907934.16	6.8600291e-09	9.8951587e+12
7.2024104e-09	904587.82	7.2024104e-09	9.6536146e+12
7.5619107e-09	901160.3	7.5619107e-09	9.4159944e+12
7.9393861e-09	897650.34	7.9393861e-09	9.1823636e+12
8.3357352e-09	894056.67	8.3357352e-09	8.9527908e+12
8.7519018e-09	890378	8.7519018e-09	8.7273496e+12
9.1888767e-09	886612.99	9.1888767e-09	8.50612e+12
9.6477004e-09	882760.24	9.6477004e-09	8.2891895e+12
1.0129465e-08	878818.3	1.0129465e-08	8.0766546e+12
1.0635318e-08	874785.64	1.0635318e-08	7.8686203e+12
1.1166464e-08	870660.61	1.1166464e-08	7.6652011e+12
1.1724167e-08	866441.45	1.1724167e-08	7.4665191e+12
1.2309755e-08	862126.26	1.2309755e-08	7.2727028e+12
1.2924623e-08	857712.94	1.2924623e-08	7.0838845e+12
1.3570234e-08	853199.19	1.3570234e-08	6.9001965e+12
1.4248125e-08	848582.49	1.4248125e-08	6.7217669e+12
1.4959911e-08	843860.04	1.4959911e-08	6.5487145e+12
1.5707287e-08	839028.76	1.5707287e-08	6.3811435e+12
1.6492031e-08	834085.21	1.6492031e-08	6.2191372e+12
1.7316012e-08	829025.66	1.7316012e-08	6.0627525e+12
1.8181193e-08	823845.98	1.8181193e-08	5.9120144e+12
1.9089632e-08	818541.67	1.9089632e-08	5.7669105e+12
2.0043493e-08	813107.89	2.0043493e-08	5.6273874e+12
2.1045048e-08	807539.4	2.1045048e-08	5.4933475e+12
2.209668e-08	801830.61	2.209668e-08	5.3646471e+12
2.3200894e-08	795975.63	2.3200894e-08	5.2410963e+12
2.4360318e-08	789968.28	2.4360318e-08	5.1224601e+12
2.5577714e-08	783802.13	2.5577714e-08	5.0084612e+12
2.685598e-08	777470.61	2.685598e-08	4.8987838e+12
2.8198159e-08	770967.02	2.8198159e-08	4.7930795e+12
2.9607446e-08	764284.65	2.9607446e-08	4.6909732e+12
3.1087198e-08	757416.85	3.1087198e-08	4.5920712e+12
3.2640938e-08	750357.12	3.2640938e-08	4.4959684e+12
3.4272365e-08	743099.19	3.4272365e-08	4.4022568e+12
3.5985363e-08	735637.16	3.5985363e-08	4.3105339e+12
3.7784011e-08	727965.53	3.7784011e-08	4.2204101e+12
3.9672591e-08	720079.33	3.9672591e-08	4.1315161e+12
4.1655601e-08	711974.18	4.1655601e-08	4.0435097e+12
4.373776e-08	703646.39	4.373776e-08	3.9560805e+12
4.5924028e-08	695093	4.5924028e-08	3.8689545e+12
4.8219609e-08	686311.84	4.8219609e-08	3.7818969e+12
5.062997e-08	677301.6	5.062997e-08	3.6947138e+12
5.3160848e-08	668061.83	5.3160848e-08	3.6072526e+12
5.581827e-08	658593.01	5.581827e-08	3.5194011e+12
5.8608564e-08	648896.52	5.8608564e-08	3.4310862e+12
6.1538372e-08	638974.69	6.1538372e-08	3.3422709e+12
6.461467e-08	628830.76	6.461467e-08	3.2529517e+12
6.7844783e-08	618468.93	6.7844783e-08	3.1631548e+12
7.1236402e-08	607894.3	7.1236402e-08	3.0729322e+12
7.4797602e-08	597112.87	7.4797602e-08	2.9823586e+12
7.8536862e-08	586131.56	7.8536862e-08	2.8915271e+12
8.2463085e-08	574958.12	8.2463085e-08	2.8005459e+12
8.6585619e-08	563601.16	8.6585619e-08	2.7095354e+12
9.091428e-08	552070.11	9.091428e-08	2.6186253e+12
9.5459374e-08	540375.19	9.5459374e-08	2.5279517e+12
1.0023172e-07	528527.38	1.0023172e-07	2.4376555e+12
1.0524269e-07	516538.36	1.0524269e-07	2.34788e+12
1.105042e-07	504420.53	1.105042e-07	2.2587695e+12
1.1602879e-07	492186.9	1.1602879e-07	2.1704677e+12
1.2182961e-07	479851.07	1.2182961e-07	2.0831165e+12
1.2792047e-07	467427.2	1.2792047e-07	1.9968548e+12
1.3431588e-07	454929.91	1.3431588e-07	1.9118173e+12
1.4103105e-07	442374.28	1.4103105e-07	1.828134e+12
1.4808198e-07	429775.71	1.4808198e-07	1.7459287e+12
1.5548546e-07	417149.93	1.5548546e-07	1.6653187e+12
1.6325911e-07	404512.87	1.6325911e-07	1.5864139e+12
1.7142145e-07	391880.64	1.7142145e-07	1.5093161e+12
1.799919e-07	379269.41	1.799919e-07	1.4341186e+12
1.8899088e-07	366695.38	1.8899088e-07	1.3609059e+12
1.984398e-07	354174.69	1.984398e-07	1.2897528e+12
2.0836117e-07	341723.34	2.0836117e-07	1.2207246e+12
2.1877861e-07	329357.13	2.1877861e-07	1.1538768e+12
2.2971692e-07	317091.62	2.2971692e-07	1.0892552e+12
2.4120214e-07	304941.99	2.4120214e-07	1.0268953e+12
2.5326163e-07	292923.07	2.5326163e-07	9.6682336e+11
2.6592409e-07	281049.21	2.6592409e-07	9.0905573e+11
2.7921968e-07	269334.29	2.7921968e-07	8.5359961e+11
2.9318004e-07	257791.62	2.9318004e-07	8.0045329e+11
3.0783842e-07	246433.92	3.0783842e-07	7.496065e+11
3.2322972e-07	235273.28	3.2322972e-07	7.0104097e+11
3.3939059e-07	224321.16	3.3939059e-07	6.5473091e+11
3.563595e-07	213588.3	3.563595e-07	6.1064357e+11
3.7417685e-07	203084.74	3.7417685e-07	5.6873986e+11
3.9288507e-07	192819.83	3.9288507e-07	5.2897493e+11
4.1252871e-07	182802.15	4.1252871e-07	4.9129882e+11
4.3315452e-07	173039.57	4.3315452e-07	4.5565709e+11
4.5481163e-07	163539.22	4.5481163e-07	4.2199143e+11
4.7755159e-07	154307.49	4.7755159e-07	3.9024029e+11
5.0142855e-07	145350.04	5.0142855e-07	3.6033948e+11
5.2649936e-07	136671.82	5.2649936e-07	3.3222275e+11
5.5282371e-07	128277.09	5.5282371e-07	3.058223e+11
5.8046427e-07	120169.4	5.8046427e-07	2.8106937e+11
6.0948686e-07	112351.63	6.0948686e-07	2.5789465e+11
6.3996059e-07	104826.03	6.3996059e-07	2.3622876e+11
6.71958e-07	97594.167	6.71958e-07	2.1600265e+11
7.0555528e-07	90657.024	7.0555528e-07	1.9714797e+11
7.4083242e-07	84014.966	7.4083242e-07	1.7959739e+11
7.7787342e-07	77667.767	7.7787342e-07	1.6328487e+11
8.1676647e-07	71614.629	8.1676647e-07	1.4814594e+11
8.5760417e-07	65854.188	8.5760417e-07	1.3411787e+11
9.0048376e-07	60384.528	9.0048376e-07	1.2113985e+11
9.4550733e-07	55203.182	9.4550733e-07	1.0915313e+11
9.9278208e-07	50307.141	9.9278208e-07	9.8101092e+10
1e-06	49604.708	1e-06	9.6537352e+10
