# Supplementary material for: Bulk and surface recombination properties in thin film semiconductors with different surface treatments from time-resolved photoluminescence measurements
Source: Sci Rep. 2019 Mar 29;9:5385. doi: 10.1038/s41598-019-41716-x (PMC6440953; doi:10.1038/s41598-019-41716-x)
Supplement: Supplementary file 2 — Dataset 1 [file 41598_2019_41716_MOESM2_ESM.zip › Matlab_TRPL_1D_sim_Empa_v2/example_data/example_2_Empa_TCAD_simulations_and_Maiberg_extracts/example2_TCAD_empa_curve2.csv]

edens X	edens Y	rad X	rad Y
1e-14	9.9529265	1e-14	16624591
2.05e-14	20.403499	2.05e-14	34087126
3.1525e-14	31.3766	3.1525e-14	52430275
4.310125e-14	42.898356	4.310125e-14	71698813
5.5256313e-14	54.9962	5.5256313e-14	91939855
6.8019128e-14	67.698935	6.8019128e-14	1.1320296e+08
8.1420085e-14	81.036807	8.1420085e-14	1.3554024e+08
9.5491089e-14	95.041572	9.5491089e-14	1.5900655e+08
1.1026564e-13	109.74657	1.1026564e-13	1.8365958e+08
1.2577893e-13	125.18683	1.2577893e-13	2.0956005e+08
1.4206787e-13	141.39909	1.4206787e-13	2.3677182e+08
1.5917127e-13	158.42197	1.5917127e-13	2.6536215e+08
1.7712983e-13	176.29599	1.7712983e-13	2.954018e+08
1.9598632e-13	195.06371	1.9598632e-13	3.2696525e+08
2.1578564e-13	214.76982	2.1578564e-13	3.6013094e+08
2.3657492e-13	235.46123	2.3657492e-13	3.9498144e+08
2.5840366e-13	257.18721	2.5840366e-13	4.3160372e+08
2.8132385e-13	279.99949	2.8132385e-13	4.7008935e+08
3.0539004e-13	303.95239	3.0539004e-13	5.1053481e+08
3.3065954e-13	329.10292	3.3065954e-13	5.5304172e+08
3.5719252e-13	355.51098	3.5719252e-13	5.9771718e+08
3.8505214e-13	383.23945	3.8505214e-13	6.4467404e+08
4.1430475e-13	412.35433	4.1430475e-13	6.9403124e+08
4.4501999e-13	442.92496	4.4501999e-13	7.4591419e+08
4.7727099e-13	475.02412	4.7727099e-13	8.0045508e+08
5.1113454e-13	508.72823	5.1113454e-13	8.5779337e+08
5.4669126e-13	544.11755	5.4669126e-13	9.1807611e+08
5.8402583e-13	581.27633	5.8402583e-13	9.8145849e+08
6.2322712e-13	620.29305	6.2322712e-13	1.0481042e+09
6.6438848e-13	661.2606	6.6438848e-13	1.1181861e+09
7.076079e-13	704.27653	7.076079e-13	1.1918867e+09
7.5298829e-13	749.44324	7.5298829e-13	1.2693985e+09
8.0063771e-13	796.86829	8.0063771e-13	1.3509252e+09
8.5066959e-13	846.66459	8.5066959e-13	1.4366816e+09
9.0320307e-13	898.9507	9.0320307e-13	1.526895e+09
9.5836323e-13	953.85111	9.5836323e-13	1.6218055e+09
1.0162814e-12	1011.4965	1.0162814e-12	1.7216671e+09
1.0770955e-12	1072.0242	1.0770955e-12	1.8267484e+09
1.1409502e-12	1135.5783	1.1409502e-12	1.9373335e+09
1.2079977e-12	1202.3101	1.2079977e-12	2.0537233e+09
1.2783976e-12	1272.3784	1.2783976e-12	2.1762362e+09
1.3523175e-12	1345.9501	1.3523175e-12	2.3052092e+09
1.4299334e-12	1423.2005	1.4299334e-12	2.4409999e+09
1.5114301e-12	1504.3133	1.5114301e-12	2.5839866e+09
1.5970016e-12	1589.4818	1.5970016e-12	2.7345709e+09
1.6868516e-12	1678.9086	1.6868516e-12	2.8931785e+09
1.7811942e-12	1772.8068	1.7811942e-12	3.060261e+09
1.8802539e-12	1871.3999	1.8802539e-12	3.236298e+09
1.9842666e-12	1974.9226	1.9842666e-12	3.4217986e+09
2.09348e-12	2083.6215	2.09348e-12	3.6173036e+09
2.208154e-12	2197.7553	2.208154e-12	3.8233879e+09
2.3285617e-12	2317.5957	2.3285617e-12	4.0406625e+09
2.4549897e-12	2443.4281	2.4549897e-12	4.2697777e+09
2.5877392e-12	2575.5521	2.5877392e-12	4.5114253e+09
2.7271262e-12	2714.2823	2.7271262e-12	4.7663419e+09
2.8734825e-12	2859.9489	2.8734825e-12	5.0353124e+09
3.0271566e-12	3012.8988	3.0271566e-12	5.3191731e+09
3.1885144e-12	3173.4962	3.1885144e-12	5.6188158e+09
3.3579402e-12	3342.1234	3.3579402e-12	5.9351918e+09
3.5358372e-12	3519.1819	3.5358372e-12	6.2693168e+09
3.722629e-12	3705.0933	3.722629e-12	6.6222754e+09
3.9187605e-12	3900.3001	3.9187605e-12	6.9952264e+09
4.1246985e-12	4105.2673	4.1246985e-12	7.3894087e+09
4.3409334e-12	4320.4827	4.3409334e-12	7.8061479e+09
4.5679801e-12	4546.4587	4.5679801e-12	8.2468622e+09
4.8063791e-12	4783.7335	4.8063791e-12	8.7130706e+09
5.0566981e-12	5032.8719	5.0566981e-12	9.2064008e+09
5.319533e-12	5294.467	5.319533e-12	9.7285974e+09
5.5955096e-12	5569.1418	5.5955096e-12	1.0281532e+10
5.8852851e-12	5857.5501	5.8852851e-12	1.0867214e+10
6.1895494e-12	6160.3787	6.1895494e-12	1.1487799e+10
6.5090268e-12	6478.3485	6.5090268e-12	1.2145607e+10
6.8444782e-12	6812.2166	6.8444782e-12	1.2843128e+10
7.1967021e-12	7162.7778	7.1967021e-12	1.3583043e+10
7.5665372e-12	7530.8668	7.5665372e-12	1.4368239e+10
7.954864e-12	7917.3599	7.954864e-12	1.5201821e+10
8.3626072e-12	8323.1774	8.3626072e-12	1.6087137e+10
8.7907376e-12	8749.2853	8.7907376e-12	1.7027799e+10
9.2402745e-12	9196.6981	9.2402745e-12	1.8027698e+10
9.7122882e-12	9666.4812	9.7122882e-12	1.9091038e+10
1.0207903e-11	10159.753	1.0207903e-11	2.0222357e+10
1.0728298e-11	10677.687	1.0728298e-11	2.1426558e+10
1.1274713e-11	11221.518	1.1274713e-11	2.2708943e+10
1.1848448e-11	11792.54	1.1848448e-11	2.4075244e+10
1.2450871e-11	12392.111	1.2450871e-11	2.5531666e+10
1.3083414e-11	13021.661	1.3083414e-11	2.7084926e+10
1.3747585e-11	13682.686	1.3747585e-11	2.8742301e+10
1.4444964e-11	14376.762	1.4444964e-11	3.0511675e+10
1.5177212e-11	15105.54	1.5177212e-11	3.2401599e+10
1.5946073e-11	15870.756	1.5946073e-11	3.4421346e+10
1.6753377e-11	16674.231	1.6753377e-11	3.6580981e+10
1.7601045e-11	17517.877	1.7601045e-11	3.8891432e+10
1.8491098e-11	18403.704	1.8491098e-11	4.1364565e+10
1.9425653e-11	19333.82	1.9425653e-11	4.4013278e+10
2.0406935e-11	20310.438	2.0406935e-11	4.6851589e+10
2.1437282e-11	21335.885	2.1437282e-11	4.9894742e+10
2.2519146e-11	22412.601	2.2519146e-11	5.315932e+10
2.3655103e-11	23543.148	2.3655103e-11	5.6663369e+10
2.4847859e-11	24730.219	2.4847859e-11	6.0426535e+10
2.6100252e-11	25976.638	2.6100252e-11	6.4470211e+10
2.7415264e-11	27285.373	2.7415264e-11	6.8817701e+10
2.8796027e-11	28659.538	2.8796027e-11	7.3494398e+10
3.0245829e-11	30102.405	3.0245829e-11	7.8527978e+10
3.176812e-11	31617.407	3.176812e-11	8.3948617e+10
3.3366526e-11	33208.15	3.3366526e-11	8.978922e+10
3.5044852e-11	34878.419	3.5044852e-11	9.6085683e+10
3.6807095e-11	36632.191	3.6807095e-11	1.0287717e+11
3.865745e-11	38473.639	3.865745e-11	1.1020642e+11
4.0600322e-11	40407.144	4.0600322e-11	1.1812008e+11
4.2640338e-11	42437.307	4.2640338e-11	1.2666907e+11
4.4782355e-11	44568.96	4.4782355e-11	1.3590902e+11
4.7031473e-11	46807.173	4.7031473e-11	1.4590066e+11
4.9393047e-11	49157.273	4.9393047e-11	1.5671031e+11
5e-11	49761.273	5e-11	1.5954109e+11
5.2479652e-11	52228.842	5.2479652e-11	1.7132882e+11
5.5083287e-11	54819.758	5.5083287e-11	1.8409029e+11
5.7817104e-11	57540.184	5.7817104e-11	1.9791219e+11
6.0687612e-11	60396.59	6.0687612e-11	2.1288924e+11
6.3701644e-11	63395.768	6.3701644e-11	2.2912495e+11
6.6866379e-11	66544.852	6.6866379e-11	2.4673245e+11
7.018935e-11	69851.33	7.018935e-11	2.6583535e+11
7.367847e-11	73323.062	7.367847e-11	2.8656879e+11
7.7342046e-11	76968.301	7.7342046e-11	3.0908047e+11
8.1188801e-11	80795.712	8.1188801e-11	3.3353182e+11
8.5227893e-11	84814.39	8.5227893e-11	3.600993e+11
8.946894e-11	89033.885	8.946894e-11	3.8897581e+11
9.3922039e-11	93464.22	9.3922039e-11	4.2037218e+11
9.8597794e-11	98115.919	9.8597794e-11	4.5451886e+11
9.9999e-11	99509.885	9.9999e-11	4.6498635e+11
1.0490854e-10	101235.18	1.0490854e-10	4.7723195e+11
1.1006356e-10	101232.72	1.1006356e-10	4.7584084e+11
1.1547633e-10	101230.15	1.1547633e-10	4.7442164e+11
1.2115974e-10	101227.46	1.2115974e-10	4.7297299e+11
1.2712732e-10	101224.64	1.2712732e-10	4.714938e+11
1.3339328e-10	101221.69	1.3339328e-10	4.6998316e+11
1.3997253e-10	101218.61	1.3997253e-10	4.6844026e+11
1.4688075e-10	101215.37	1.4688075e-10	4.6686439e+11
1.5413438e-10	101211.99	1.5413438e-10	4.6525491e+11
1.6175069e-10	101208.46	1.6175069e-10	4.6361123e+11
1.6974782e-10	101204.76	1.6974782e-10	4.6193284e+11
1.781448e-10	101200.88	1.781448e-10	4.6021925e+11
1.8696163e-10	101196.83	1.8696163e-10	4.5847005e+11
1.9621931e-10	101192.6	1.9621931e-10	4.5668487e+11
2.0593986e-10	101188.17	2.0593986e-10	4.5486337e+11
2.1614645e-10	101183.53	2.1614645e-10	4.5300529e+11
2.2686336e-10	101178.69	2.2686336e-10	4.511104e+11
2.3811612e-10	101173.62	2.3811612e-10	4.4917852e+11
2.4993152e-10	101168.33	2.4993152e-10	4.4720952e+11
2.6233769e-10	101162.79	2.6233769e-10	4.4520334e+11
2.7536417e-10	101157.01	2.7536417e-10	4.4315995e+11
2.8904197e-10	101150.96	2.8904197e-10	4.410794e+11
3.0340366e-10	101144.64	3.0340366e-10	4.3896177e+11
3.1848343e-10	101138.04	3.1848343e-10	4.3680721e+11
3.343172e-10	101131.14	3.343172e-10	4.3461594e+11
3.5094265e-10	101123.93	3.5094265e-10	4.3238822e+11
3.6839937e-10	101116.4	3.6839937e-10	4.3012437e+11
3.8672893e-10	101108.54	3.8672893e-10	4.2782478e+11
4.0597497e-10	101100.33	4.0597497e-10	4.2548991e+11
4.2618331e-10	101091.75	4.2618331e-10	4.2312025e+11
4.4740207e-10	101082.8	4.4740207e-10	4.2071638e+11
4.6968177e-10	101073.46	4.6968177e-10	4.1827893e+11
4.9307545e-10	101063.7	4.9307545e-10	4.1580858e+11
5.1763881e-10	101053.52	5.1763881e-10	4.1330609e+11
5.4343034e-10	101042.89	5.4343034e-10	4.1077225e+11
5.7051145e-10	101031.8	5.7051145e-10	4.0820795e+11
5.9894662e-10	101020.23	5.9894662e-10	4.056141e+11
6.2880354e-10	101008.16	6.2880354e-10	4.0299167e+11
6.6015331e-10	100995.57	6.6015331e-10	4.003417e+11
6.9307057e-10	100982.43	6.9307057e-10	3.9766527e+11
7.2763369e-10	100968.74	7.2763369e-10	3.9496351e+11
7.6392497e-10	100954.45	7.6392497e-10	3.9223759e+11
8.0203081e-10	100939.56	8.0203081e-10	3.8948875e+11
8.4204194e-10	100924.03	8.4204194e-10	3.8671824e+11
8.8405363e-10	100907.84	8.8405363e-10	3.8392737e+11
9.281659e-10	100890.97	9.281659e-10	3.8111748e+11
9.7448379e-10	100873.38	9.7448379e-10	3.7828994e+11
1e-09	100863.75	1e-09	3.767826e+11
1.0510655e-09	100844.58	1.0510655e-09	3.7386617e+11
1.1046842e-09	100824.61	1.1046842e-09	3.7093824e+11
1.1609839e-09	100803.81	1.1609839e-09	3.6800026e+11
1.2200986e-09	100782.15	1.2200986e-09	3.6505368e+11
1.282169e-09	100759.58	1.282169e-09	3.6209998e+11
1.3473429e-09	100736.08	1.3473429e-09	3.5914064e+11
1.4157755e-09	100711.6	1.4157755e-09	3.5617714e+11
1.4876297e-09	100686.12	1.4876297e-09	3.5321095e+11
1.5630767e-09	100659.58	1.5630767e-09	3.5024355e+11
1.642296e-09	100631.95	1.642296e-09	3.472764e+11
1.7254763e-09	100603.19	1.7254763e-09	3.4431096e+11
1.8128156e-09	100573.25	1.8128156e-09	3.4134865e+11
1.9045218e-09	100542.08	1.9045218e-09	3.3839091e+11
2e-09	100509.91	2e-09	3.3546343e+11
2.1011061e-09	100476.14	2.1011061e-09	3.3251774e+11
2.2072676e-09	100441	2.2072676e-09	3.2958075e+11
2.3187371e-09	100404.42	2.3187371e-09	3.2665378e+11
2.4357801e-09	100366.36	2.4357801e-09	3.2373807e+11
2.5586752e-09	100326.76	2.5586752e-09	3.2083487e+11
2.6877151e-09	100285.54	2.6877151e-09	3.1794535e+11
2.823207e-09	100242.66	2.823207e-09	3.1507066e+11
2.9654735e-09	100198.04	2.9654735e-09	3.122119e+11
3e-09	100187.27	3e-09	3.1154111e+11
3.1493798e-09	100140.95	3.1493798e-09	3.08735e+11
3.3062286e-09	100092.74	3.3062286e-09	3.059452e+11
3.4709199e-09	100042.58	3.4709199e-09	3.031727e+11
3.6438457e-09	99990.396	3.6438457e-09	3.0041844e+11
3.8254178e-09	99936.098	3.8254178e-09	2.9768333e+11
4.0160685e-09	99879.605	4.0160685e-09	2.949682e+11
4.2162517e-09	99820.828	4.2162517e-09	2.9227382e+11
4.4264441e-09	99759.677	4.4264441e-09	2.8960092e+11
4.6471461e-09	99696.055	4.6471461e-09	2.8695016e+11
4.8788833e-09	99629.864	4.8788833e-09	2.8432217e+11
5.1222072e-09	99561	5.1222072e-09	2.8171749e+11
5.3776974e-09	99489.356	5.3776974e-09	2.7913663e+11
5.6459621e-09	99414.818	5.6459621e-09	2.7658006e+11
5.92764e-09	99337.27	5.92764e-09	2.7404819e+11
6.2234018e-09	99256.589	6.2234018e-09	2.715414e+11
6.5339517e-09	99172.649	6.5339517e-09	2.6906005e+11
6.8600291e-09	99085.317	6.8600291e-09	2.6660448e+11
7.2024104e-09	98994.455	7.2024104e-09	2.6417502e+11
7.5619107e-09	98899.918	7.5619107e-09	2.6177202e+11
7.9393861e-09	98801.556	7.9393861e-09	2.5939585e+11
8.3357352e-09	98699.213	8.3357352e-09	2.5704694e+11
8.7519018e-09	98592.724	8.7519018e-09	2.5472579e+11
9.1888767e-09	98481.919	9.1888767e-09	2.5243297e+11
9.6477004e-09	98366.619	9.6477004e-09	2.501692e+11
1.0129465e-08	98246.637	1.0129465e-08	2.4793528e+11
1.0635318e-08	98121.778	1.0635318e-08	2.457322e+11
1.1166464e-08	97991.839	1.1166464e-08	2.4356107e+11
1.1724167e-08	97856.603	1.1724167e-08	2.4142318e+11
1.2309755e-08	97715.848	1.2309755e-08	2.3931995e+11
1.2924623e-08	97569.337	1.2924623e-08	2.3725293e+11
1.3570234e-08	97416.823	1.3570234e-08	2.3522379e+11
1.4248125e-08	97258.045	1.4248125e-08	2.3323425e+11
1.4959911e-08	97092.73	1.4959911e-08	2.3128605e+11
1.5707287e-08	96920.589	1.5707287e-08	2.2938087e+11
1.6492031e-08	96741.318	1.6492031e-08	2.2752032e+11
1.7316012e-08	96554.598	1.7316012e-08	2.2570578e+11
1.8181193e-08	96360.091	1.8181193e-08	2.2393842e+11
1.9089632e-08	96157.443	1.9089632e-08	2.2221904e+11
2.0043493e-08	95946.279	2.0043493e-08	2.2054807e+11
2.1045048e-08	95726.206	2.1045048e-08	2.1892546e+11
2.209668e-08	95496.811	2.209668e-08	2.1735065e+11
2.3200894e-08	95257.658	2.3200894e-08	2.1582252e+11
2.4360318e-08	95008.294	2.4360318e-08	2.1433934e+11
2.5577714e-08	94748.241	2.5577714e-08	2.1289879e+11
2.685598e-08	94477.001	2.685598e-08	2.1149795e+11
2.8198159e-08	94194.055	2.8198159e-08	2.101333e+11
2.9607446e-08	93898.861	2.9607446e-08	2.0880079e+11
3.1087198e-08	93590.859	3.1087198e-08	2.0749584e+11
3.2640938e-08	93269.466	3.2640938e-08	2.0621346e+11
3.4272365e-08	92934.081	3.4272365e-08	2.0494826e+11
3.5985363e-08	92584.084	3.5985363e-08	2.036946e+11
3.7784011e-08	92218.837	3.7784011e-08	2.024466e+11
3.9672591e-08	91837.684	3.9672591e-08	2.0119831e+11
4.1655601e-08	91439.954	4.1655601e-08	1.9994371e+11
4.373776e-08	91024.962	4.373776e-08	1.9867689e+11
4.5924028e-08	90592.01	4.5924028e-08	1.9739205e+11
4.8219609e-08	90140.386	4.8219609e-08	1.9608361e+11
5.062997e-08	89669.369	5.062997e-08	1.9474625e+11
5.3160848e-08	89178.229	5.3160848e-08	1.9337497e+11
5.581827e-08	88666.226	5.581827e-08	1.9196511e+11
5.8608564e-08	88132.617	5.8608564e-08	1.905124e+11
6.1538372e-08	87576.652	6.1538372e-08	1.890129e+11
6.461467e-08	86997.579	6.461467e-08	1.8746308e+11
6.7844783e-08	86394.645	6.7844783e-08	1.8585976e+11
7.1236402e-08	85767.097	7.1236402e-08	1.8420008e+11
7.4797602e-08	85114.188	7.4797602e-08	1.8248152e+11
7.8536862e-08	84435.173	7.8536862e-08	1.8070184e+11
8.2463085e-08	83729.32	8.2463085e-08	1.7885907e+11
8.6585619e-08	82995.904	8.6585619e-08	1.7695147e+11
9.091428e-08	82234.219	9.091428e-08	1.7497753e+11
9.5459374e-08	81443.575	9.5459374e-08	1.7293594e+11
1.0023172e-07	80623.307	1.0023172e-07	1.7082557e+11
1.0524269e-07	79772.776	1.0524269e-07	1.6864547e+11
1.105042e-07	78891.375	1.105042e-07	1.6639488e+11
1.1602879e-07	77978.535	1.1602879e-07	1.6407322e+11
1.2182961e-07	77033.728	1.2182961e-07	1.6168006e+11
1.2792047e-07	76056.476	1.2792047e-07	1.5921521e+11
1.3431588e-07	75046.356	1.3431588e-07	1.5667865e+11
1.4103105e-07	74003.005	1.4103105e-07	1.5407057e+11
1.4808198e-07	72926.127	1.4808198e-07	1.5139139e+11
1.5548546e-07	71815.503	1.5548546e-07	1.4864179e+11
1.6325911e-07	70670.994	1.6325911e-07	1.4582266e+11
1.7142145e-07	69492.55	1.7142145e-07	1.4293519e+11
1.799919e-07	68280.22	1.799919e-07	1.3998082e+11
1.8899088e-07	67034.154	1.8899088e-07	1.3696129e+11
1.984398e-07	65754.617	1.984398e-07	1.3387864e+11
2.0836117e-07	64441.991	2.0836117e-07	1.3073521e+11
2.1877861e-07	63096.785	2.1877861e-07	1.2753367e+11
2.2971692e-07	61719.643	2.2971692e-07	1.2427699e+11
2.4120214e-07	60311.348	2.4120214e-07	1.2096847e+11
2.5326163e-07	58872.831	2.5326163e-07	1.1761175e+11
2.6592409e-07	57405.176	2.6592409e-07	1.1421078e+11
2.7921968e-07	55909.626	2.7921968e-07	1.1076984e+11
2.9318004e-07	54387.585	2.9318004e-07	1.0729352e+11
3.0783842e-07	52840.628	3.0783842e-07	1.0378672e+11
3.2322972e-07	51270.495	3.2322972e-07	1.0025462e+11
3.3939059e-07	49679.103	3.3939059e-07	9.6702709e+10
3.563595e-07	48068.537	3.563595e-07	9.3136709e+10
3.7417685e-07	46441.057	3.7417685e-07	8.9562594e+10
3.9288507e-07	44799.091	3.9288507e-07	8.5986551e+10
4.1252871e-07	43145.235	4.1252871e-07	8.2414955e+10
4.3315452e-07	41482.245	4.3315452e-07	7.885434e+10
4.5481163e-07	39813.033	4.5481163e-07	7.5311364e+10
4.7755159e-07	38140.656	4.7755159e-07	7.1792778e+10
5.0142855e-07	36468.305	5.0142855e-07	6.8305387e+10
5.2649936e-07	34799.298	5.2649936e-07	6.4856011e+10
5.5282371e-07	33137.058	5.5282371e-07	6.1451446e+10
5.8046427e-07	31485.102	5.8046427e-07	5.8098423e+10
6.0948686e-07	29847.023	6.0948686e-07	5.4803565e+10
6.3996059e-07	28226.466	6.3996059e-07	5.1573347e+10
6.71958e-07	26627.108	6.71958e-07	4.8414054e+10
7.0555528e-07	25052.637	7.0555528e-07	4.5331736e+10
7.4083242e-07	23506.719	7.4083242e-07	4.2332171e+10
7.7787342e-07	21992.98	7.7787342e-07	3.9420825e+10
8.1676647e-07	20514.971	8.1676647e-07	3.6602812e+10
8.5760417e-07	19076.14	8.5760417e-07	3.3882859e+10
9.0048376e-07	17679.801	9.0048376e-07	3.1265271e+10
9.4550733e-07	16329.105	9.4550733e-07	2.8753899e+10
9.9278208e-07	15027.003	9.9278208e-07	2.6352108e+10
1e-06	14838.049	1e-06	2.6005142e+10
