# Supplementary material for: Bulk and surface recombination properties in thin film semiconductors with different surface treatments from time-resolved photoluminescence measurements
Source: Sci Rep. 2019 Mar 29;9:5385. doi: 10.1038/s41598-019-41716-x (PMC6440953; doi:10.1038/s41598-019-41716-x)
Supplement: Supplementary file 2 — Dataset 1 [file 41598_2019_41716_MOESM2_ESM.zip › Matlab_TRPL_1D_sim_Empa_v2/example_data/example_2_Empa_TCAD_simulations_and_Maiberg_extracts/example2_TCAD_empa_curve3.csv]

edens X	edens Y	rad X	rad Y
1e-14	0.099529265	1e-14	166214.19
2.05e-14	0.20403499	2.05e-14	340739.76
3.1525e-14	0.313766	3.1525e-14	523992.36
4.310125e-14	0.42898356	4.310125e-14	716408.4
5.5256313e-14	0.549962	5.5256313e-14	918446.15
6.8019128e-14	0.67698935	6.8019128e-14	1130586.8
8.1420085e-14	0.81036807	8.1420085e-14	1353335.5
9.5491089e-14	0.95041572	9.5491089e-14	1587223
1.1026564e-13	1.0974657	1.1026564e-13	1832806.1
1.2577893e-13	1.2518683	1.2577893e-13	2090669.8
1.4206787e-13	1.4139909	1.4206787e-13	2361428.4
1.5917127e-13	1.5842197	1.5917127e-13	2645726.7
1.7712983e-13	1.7629599	1.7712983e-13	2944241.8
1.9598632e-13	1.9506371	1.9598632e-13	3257684.9
2.1578564e-13	2.1476982	2.1578564e-13	3586802.5
2.3657492e-13	2.3546123	2.3657492e-13	3932378.7
2.5840366e-13	2.5718721	2.5840366e-13	4295236.6
2.8132385e-13	2.7999949	2.8132385e-13	4676240.6
3.0539004e-13	3.0395239	3.0539004e-13	5076298.3
3.3065954e-13	3.2910292	3.3065954e-13	5496362.8
3.5719252e-13	3.5551098	3.5719252e-13	5937434.8
3.8505214e-13	3.8323945	3.8505214e-13	6400565.2
4.1430475e-13	4.1235433	4.1430475e-13	6886857.3
4.4501999e-13	4.4292496	4.4501999e-13	7397469.8
4.7727099e-13	4.7502412	4.7727099e-13	7933619.3
5.1113454e-13	5.0872823	5.1113454e-13	8496583.2
5.4669126e-13	5.4411755	5.4669126e-13	9087703.1
5.8402583e-13	5.8127633	5.8402583e-13	9708387.5
6.2322712e-13	6.2029305	6.2322712e-13	10360115
6.6438848e-13	6.612606	6.6438848e-13	11044440
7.076079e-13	7.0427653	7.076079e-13	11762993
7.5298829e-13	7.4944325	7.5298829e-13	12517485
8.0063771e-13	7.968683	8.0063771e-13	13309716
8.5066959e-13	8.466646	8.5066959e-13	14141574
9.0320307e-13	8.9895071	9.0320307e-13	15015042
9.5836323e-13	9.5385112	9.5836323e-13	15932201
1.0162814e-12	10.114965	1.0162814e-12	16895239
1.0770955e-12	10.720242	1.0770955e-12	17906452
1.1409502e-12	11.355783	1.1409502e-12	18968249
1.2079977e-12	12.023101	1.2079977e-12	20083165
1.2783976e-12	12.723784	1.2783976e-12	21253856
1.3523175e-12	13.459502	1.3523175e-12	22483115
1.4299334e-12	14.232005	1.4299334e-12	23773874
1.5114301e-12	15.043133	1.5114301e-12	25129211
1.5970016e-12	15.894818	1.5970016e-12	26552360
1.6868516e-12	16.789087	1.6868516e-12	28046715
1.7811942e-12	17.728069	1.7811942e-12	29615842
1.8802539e-12	18.714	1.8802539e-12	31263486
1.9842666e-12	19.749227	1.9842666e-12	32993577
2.09348e-12	20.836216	2.09348e-12	34810246
2.208154e-12	21.977554	2.208154e-12	36717828
2.3285617e-12	23.175958	2.3285617e-12	38720878
2.4549897e-12	24.434282	2.4549897e-12	40824177
2.5877392e-12	25.755523	2.5877392e-12	43032748
2.7271262e-12	27.142825	2.7271262e-12	45351866
2.8734825e-12	28.599492	2.8734825e-12	47787071
3.0271566e-12	30.128991	3.0271566e-12	50344179
3.1885144e-12	31.734966	3.1885144e-12	53029300
3.3579402e-12	33.421238	3.3579402e-12	55848852
3.5358372e-12	35.191824	3.5358372e-12	58809574
3.722629e-12	37.050938	3.722629e-12	61918544
3.9187605e-12	39.003008	3.9187605e-12	65183195
4.1246985e-12	41.05268	4.1246985e-12	68611337
4.3409334e-12	43.204835	4.3409334e-12	72211169
4.5679801e-12	45.464597	4.5679801e-12	75991305
4.8063791e-12	47.837346	4.8063791e-12	79960792
5.0566981e-12	50.328732	5.0566981e-12	84129133
5.319533e-12	52.944686	5.319533e-12	88506309
5.5955096e-12	55.691436	5.5955096e-12	93102805
5.8852851e-12	58.575522	5.8852851e-12	97929633
6.1895494e-12	61.603812	6.1895494e-12	1.0299836e+08
6.5090268e-12	64.783514	6.5090268e-12	1.0832114e+08
6.8444782e-12	68.122199	6.8444782e-12	1.1391075e+08
7.1967021e-12	71.627816	7.1967021e-12	1.1978057e+08
7.5665372e-12	75.308713	7.5665372e-12	1.2594472e+08
7.954864e-12	79.173651	7.954864e-12	1.3241798e+08
8.3626072e-12	83.231834	8.3626072e-12	1.3921591e+08
8.7907376e-12	87.492923	8.7907376e-12	1.4635483e+08
9.2402745e-12	91.967063	9.2402745e-12	1.5385192e+08
9.7122882e-12	96.664906	9.7122882e-12	1.617252e+08
1.0207903e-11	101.59764	1.0207903e-11	1.6999361e+08
1.0728298e-11	106.777	1.0728298e-11	1.7867708e+08
1.1274713e-11	112.21533	1.1274713e-11	1.877965e+08
1.1848448e-11	117.92557	1.1848448e-11	1.9737387e+08
1.2450871e-11	123.92131	1.2450871e-11	2.0743228e+08
1.3083414e-11	130.21684	1.3083414e-11	2.1799599e+08
1.3747585e-11	136.82713	1.3747585e-11	2.2909053e+08
1.4444964e-11	143.76793	1.4444964e-11	2.407427e+08
1.5177212e-11	151.05576	1.5177212e-11	2.5298066e+08
1.5946073e-11	158.70798	1.5946073e-11	2.6583404e+08
1.6753377e-11	166.74279	1.6753377e-11	2.7933397e+08
1.7601045e-11	175.17933	1.7601045e-11	2.9351315e+08
1.8491098e-11	184.03769	1.8491098e-11	3.0840599e+08
1.9425653e-11	193.33895	1.9425653e-11	3.2404864e+08
2.0406935e-11	203.10526	2.0406935e-11	3.4047911e+08
2.1437282e-11	213.35986	2.1437282e-11	3.5773737e+08
2.2519146e-11	224.12718	2.2519146e-11	3.7586544e+08
2.3655103e-11	235.43284	2.3655103e-11	3.9490751e+08
2.4847859e-11	247.30377	2.4847859e-11	4.1491003e+08
2.6100252e-11	259.76821	2.6100252e-11	4.3592187e+08
2.7415264e-11	272.85584	2.7415264e-11	4.5799442e+08
2.8796027e-11	286.59783	2.8796027e-11	4.8118173e+08
3.0245829e-11	301.02688	3.0245829e-11	5.0554066e+08
3.176812e-11	316.17735	3.176812e-11	5.3113101e+08
3.3366526e-11	332.08529	3.3366526e-11	5.580157e+08
3.5044852e-11	348.78859	3.5044852e-11	5.8626095e+08
3.6807095e-11	366.327	3.6807095e-11	6.1593639e+08
3.865745e-11	384.74228	3.865745e-11	6.4711534e+08
4.0600322e-11	404.07826	4.0600322e-11	6.7987493e+08
4.2640338e-11	424.38097	4.2640338e-11	7.1429636e+08
4.4782355e-11	445.69874	4.4782355e-11	7.504651e+08
4.7031473e-11	468.08231	4.7031473e-11	7.8847112e+08
4.9393047e-11	491.58497	4.9393047e-11	8.2840915e+08
5e-11	497.62542	5e-11	8.3867894e+08
5.2479652e-11	522.30309	5.2479652e-11	8.8065744e+08
5.5083287e-11	548.21453	5.5083287e-11	9.2477313e+08
5.7817104e-11	575.42141	5.7817104e-11	9.7113666e+08
6.0687612e-11	603.98851	6.0687612e-11	1.0198646e+09
6.3701644e-11	633.9838	6.3701644e-11	1.0710797e+09
6.6866379e-11	665.4787	6.6866379e-11	1.1249113e+09
7.018935e-11	698.54816	7.018935e-11	1.1814957e+09
7.367847e-11	733.27088	7.367847e-11	1.2409766e+09
7.7342046e-11	769.72952	7.7342046e-11	1.3035055e+09
8.1188801e-11	808.01085	8.1188801e-11	1.3692418e+09
8.5227893e-11	848.20597	8.5227893e-11	1.438354e+09
8.946894e-11	890.41054	8.946894e-11	1.5110195e+09
9.3922039e-11	934.72502	9.3922039e-11	1.5874255e+09
9.8597794e-11	981.25485	9.8597794e-11	1.6677694e+09
9.9999e-11	995.1986	9.9999e-11	1.6918698e+09
1.0490854e-10	1012.4663	1.0490854e-10	1.7216446e+09
1.1006356e-10	1012.4575	1.1006356e-10	1.7214923e+09
1.1547633e-10	1012.4482	1.1547633e-10	1.7213364e+09
1.2115974e-10	1012.4384	1.2115974e-10	1.7211769e+09
1.2712732e-10	1012.4281	1.2712732e-10	1.7210136e+09
1.3339328e-10	1012.4173	1.3339328e-10	1.7208463e+09
1.3997253e-10	1012.406	1.3997253e-10	1.720675e+09
1.4688075e-10	1012.3941	1.4688075e-10	1.7204995e+09
1.5413438e-10	1012.3816	1.5413438e-10	1.7203197e+09
1.6175069e-10	1012.3685	1.6175069e-10	1.7201355e+09
1.6974782e-10	1012.3548	1.6974782e-10	1.7199468e+09
1.781448e-10	1012.3403	1.781448e-10	1.7197536e+09
1.8696163e-10	1012.3252	1.8696163e-10	1.7195556e+09
1.9621931e-10	1012.3093	1.9621931e-10	1.7193529e+09
2.0593986e-10	1012.2925	2.0593986e-10	1.7191453e+09
2.1614645e-10	1012.275	2.1614645e-10	1.7189327e+09
2.2686336e-10	1012.2566	2.2686336e-10	1.718715e+09
2.3811612e-10	1012.2372	2.3811612e-10	1.7184922e+09
2.4993152e-10	1012.2169	2.4993152e-10	1.7182642e+09
2.6233769e-10	1012.1956	2.6233769e-10	1.7180308e+09
2.7536417e-10	1012.1732	2.7536417e-10	1.7177921e+09
2.8904197e-10	1012.1497	2.8904197e-10	1.7175478e+09
3.0340366e-10	1012.1251	3.0340366e-10	1.717298e+09
3.1848343e-10	1012.0992	3.1848343e-10	1.7170425e+09
3.343172e-10	1012.072	3.343172e-10	1.7167813e+09
3.5094265e-10	1012.0435	3.5094265e-10	1.7165143e+09
3.6839937e-10	1012.0135	3.6839937e-10	1.7162414e+09
3.8672893e-10	1011.982	3.8672893e-10	1.7159626e+09
4.0597497e-10	1011.949	4.0597497e-10	1.7156777e+09
4.2618331e-10	1011.9144	4.2618331e-10	1.7153867e+09
4.4740207e-10	1011.878	4.4740207e-10	1.7150894e+09
4.6968177e-10	1011.8397	4.6968177e-10	1.714786e+09
4.9307545e-10	1011.7996	4.9307545e-10	1.7144761e+09
5.1763881e-10	1011.7575	5.1763881e-10	1.7141598e+09
5.4343034e-10	1011.7133	5.4343034e-10	1.713837e+09
5.7051145e-10	1011.6669	5.7051145e-10	1.7135076e+09
5.9894662e-10	1011.6182	5.9894662e-10	1.7131715e+09
6.2880354e-10	1011.567	6.2880354e-10	1.7128286e+09
6.6015331e-10	1011.5134	6.6015331e-10	1.7124789e+09
6.9307057e-10	1011.457	6.9307057e-10	1.7121221e+09
7.2763369e-10	1011.3978	7.2763369e-10	1.7117583e+09
7.6392497e-10	1011.3357	7.6392497e-10	1.7113872e+09
8.0203081e-10	1011.2705	8.0203081e-10	1.7110089e+09
8.4204194e-10	1011.202	8.4204194e-10	1.7106231e+09
8.8405363e-10	1011.1302	8.8405363e-10	1.7102297e+09
9.281659e-10	1011.0548	9.281659e-10	1.7098286e+09
9.7448379e-10	1010.9756	9.7448379e-10	1.7094195e+09
1e-09	1010.932	1e-09	1.7091992e+09
1.0510655e-09	1010.8447	1.0510655e-09	1.7087682e+09
1.1046842e-09	1010.7531	1.1046842e-09	1.7083289e+09
1.1609839e-09	1010.6569	1.1609839e-09	1.7078812e+09
1.2200986e-09	1010.556	1.2200986e-09	1.7074247e+09
1.282169e-09	1010.45	1.282169e-09	1.7069594e+09
1.3473429e-09	1010.3388	1.3473429e-09	1.7064848e+09
1.4157755e-09	1010.222	1.4157755e-09	1.7060008e+09
1.4876297e-09	1010.0994	1.4876297e-09	1.705507e+09
1.5630767e-09	1009.9708	1.5630767e-09	1.7050031e+09
1.642296e-09	1009.8357	1.642296e-09	1.7044887e+09
1.7254763e-09	1009.694	1.7254763e-09	1.7039634e+09
1.8128156e-09	1009.5452	1.8128156e-09	1.7034269e+09
1.9045218e-09	1009.389	1.9045218e-09	1.7028787e+09
2e-09	1009.2264	2e-09	1.7023231e+09
2.1011061e-09	1009.0543	2.1011061e-09	1.70175e+09
2.2072676e-09	1008.8737	2.2072676e-09	1.7011637e+09
2.3187371e-09	1008.6841	2.3187371e-09	1.7005636e+09
2.4357801e-09	1008.4851	2.4357801e-09	1.6999492e+09
2.5586752e-09	1008.2762	2.5586752e-09	1.6993198e+09
2.6877151e-09	1008.057	2.6877151e-09	1.6986747e+09
2.823207e-09	1007.8269	2.823207e-09	1.6980132e+09
2.9654735e-09	1007.5854	2.9654735e-09	1.6973345e+09
3e-09	1007.5268	3e-09	1.6971721e+09
3.1493798e-09	1007.2733	3.1493798e-09	1.6964789e+09
3.3062286e-09	1007.0073	3.3062286e-09	1.6957666e+09
3.4709199e-09	1006.728	3.4709199e-09	1.6950344e+09
3.6438457e-09	1006.435	3.6438457e-09	1.6942812e+09
3.8254178e-09	1006.1274	3.8254178e-09	1.6935059e+09
4.0160685e-09	1005.8046	4.0160685e-09	1.6927076e+09
4.2162517e-09	1005.4659	4.2162517e-09	1.691885e+09
4.4264441e-09	1005.1103	4.4264441e-09	1.6910369e+09
4.6471461e-09	1004.7372	4.6471461e-09	1.690162e+09
4.8788833e-09	1004.3456	4.8788833e-09	1.689259e+09
5.1222072e-09	1003.9347	5.1222072e-09	1.6883263e+09
5.3776974e-09	1003.5035	5.3776974e-09	1.6873626e+09
5.6459621e-09	1003.051	5.6459621e-09	1.6863661e+09
5.92764e-09	1002.5761	5.92764e-09	1.6853353e+09
6.2234018e-09	1002.0778	6.2234018e-09	1.6842683e+09
6.5339517e-09	1001.5549	6.5339517e-09	1.6831632e+09
6.8600291e-09	1001.0063	6.8600291e-09	1.6820183e+09
7.2024104e-09	1000.4306	7.2024104e-09	1.6808313e+09
7.5619107e-09	999.82654	7.5619107e-09	1.6796001e+09
7.9393861e-09	999.19277	7.9393861e-09	1.6783226e+09
8.3357352e-09	998.52783	8.3357352e-09	1.6769964e+09
8.7519018e-09	997.83021	8.7519018e-09	1.6756189e+09
9.1888767e-09	997.09832	9.1888767e-09	1.6741877e+09
9.6477004e-09	996.33051	9.6477004e-09	1.6727002e+09
1.0129465e-08	995.52503	1.0129465e-08	1.6711534e+09
1.0635318e-08	994.68008	1.0635318e-08	1.6695445e+09
1.1166464e-08	993.79375	1.1166464e-08	1.6678706e+09
1.1724167e-08	992.86406	1.1724167e-08	1.6661283e+09
1.2309755e-08	991.88893	1.2309755e-08	1.6643146e+09
1.2924623e-08	990.86618	1.2924623e-08	1.6624258e+09
1.3570234e-08	989.79353	1.3570234e-08	1.6604585e+09
1.4248125e-08	988.66862	1.4248125e-08	1.6584088e+09
1.4959911e-08	987.48895	1.4959911e-08	1.6562729e+09
1.5707287e-08	986.25192	1.5707287e-08	1.6540467e+09
1.6492031e-08	984.95483	1.6492031e-08	1.6517259e+09
1.7316012e-08	983.59483	1.7316012e-08	1.6493059e+09
1.8181193e-08	982.16898	1.8181193e-08	1.646782e+09
1.9089632e-08	980.67417	1.9089632e-08	1.6441492e+09
2.0043493e-08	979.1072	2.0043493e-08	1.6414022e+09
2.1045048e-08	977.46468	2.1045048e-08	1.6385355e+09
2.209668e-08	975.74312	2.209668e-08	1.6355433e+09
2.3200894e-08	973.93885	2.3200894e-08	1.6324195e+09
2.4360318e-08	972.04808	2.4360318e-08	1.6291576e+09
2.5577714e-08	970.06682	2.5577714e-08	1.6257509e+09
2.685598e-08	967.99095	2.685598e-08	1.6221924e+09
2.8198159e-08	965.81618	2.8198159e-08	1.6184745e+09
2.9607446e-08	963.53802	2.9607446e-08	1.6145895e+09
3.1087198e-08	961.15183	3.1087198e-08	1.6105293e+09
3.2640938e-08	958.65279	3.2640938e-08	1.6062855e+09
3.4272365e-08	956.03587	3.4272365e-08	1.6018493e+09
3.5985363e-08	953.29588	3.5985363e-08	1.5972115e+09
3.7784011e-08	950.42742	3.7784011e-08	1.5923626e+09
3.9672591e-08	947.42491	3.9672591e-08	1.5872929e+09
4.1655601e-08	944.28255	4.1655601e-08	1.5819921e+09
4.373776e-08	940.99436	4.373776e-08	1.5764497e+09
4.5924028e-08	937.55415	4.5924028e-08	1.5706551e+09
4.8219609e-08	933.95554	4.8219609e-08	1.564597e+09
5.062997e-08	930.19194	5.062997e-08	1.558264e+09
5.3160848e-08	926.25654	5.3160848e-08	1.5516443e+09
5.581827e-08	922.14236	5.581827e-08	1.544726e+09
5.8608564e-08	917.84221	5.8608564e-08	1.5374966e+09
6.1538372e-08	913.34871	6.1538372e-08	1.5299436e+09
6.461467e-08	908.65429	6.461467e-08	1.522054e+09
6.7844783e-08	903.7512	6.7844783e-08	1.5138148e+09
7.1236402e-08	898.63151	7.1236402e-08	1.5052123e+09
7.4797602e-08	893.28714	7.4797602e-08	1.4962331e+09
7.8536862e-08	887.70987	7.8536862e-08	1.4868632e+09
8.2463085e-08	881.89131	8.2463085e-08	1.4770885e+09
8.6585619e-08	875.82299	8.6585619e-08	1.4668948e+09
9.091428e-08	869.49631	9.091428e-08	1.4562676e+09
9.5459374e-08	862.90263	9.5459374e-08	1.4451925e+09
1.0023172e-07	856.03321	1.0023172e-07	1.4336548e+09
1.0524269e-07	848.87934	1.0524269e-07	1.4216399e+09
1.105042e-07	841.43229	1.105042e-07	1.4091332e+09
1.1602879e-07	833.68338	1.1602879e-07	1.3961203e+09
1.2182961e-07	825.62403	1.2182961e-07	1.3825867e+09
1.2792047e-07	817.24577	1.2792047e-07	1.3685184e+09
1.3431588e-07	808.54032	1.3431588e-07	1.3539015e+09
1.4103105e-07	799.49965	1.4103105e-07	1.3387226e+09
1.4808198e-07	790.11601	1.4808198e-07	1.3229689e+09
1.5548546e-07	780.38199	1.5548546e-07	1.306628e+09
1.6325911e-07	770.29063	1.6325911e-07	1.2896883e+09
1.7142145e-07	759.83547	1.7142145e-07	1.2721391e+09
1.799919e-07	749.01061	1.799919e-07	1.2539707e+09
1.8899088e-07	737.81085	1.8899088e-07	1.2351744e+09
1.984398e-07	726.23171	1.984398e-07	1.2157429e+09
2.0836117e-07	714.26959	2.0836117e-07	1.1956702e+09
2.1877861e-07	701.92185	2.1877861e-07	1.1749521e+09
2.2971692e-07	689.18689	2.2971692e-07	1.1535862e+09
2.4120214e-07	676.06433	2.4120214e-07	1.1315717e+09
2.5326163e-07	662.55503	2.5326163e-07	1.1089105e+09
2.6592409e-07	648.6613	2.6592409e-07	1.0856066e+09
2.7921968e-07	634.38698	2.7921968e-07	1.0616666e+09
2.9318004e-07	619.73756	2.9318004e-07	1.0370997e+09
3.0783842e-07	604.7203	3.0783842e-07	1.0119186e+09
3.2322972e-07	589.34439	3.2322972e-07	9.8613859e+08
3.3939059e-07	573.62103	3.3939059e-07	9.5977879e+08
3.563595e-07	557.56357	3.563595e-07	9.3286171e+08
3.7417685e-07	541.18759	3.7417685e-07	9.0541367e+08
3.9288507e-07	524.51105	3.9288507e-07	8.7746492e+08
4.1252871e-07	507.55433	4.1252871e-07	8.4904977e+08
4.3315452e-07	490.34033	4.3315452e-07	8.2020676e+08
4.5481163e-07	472.8945	4.5481163e-07	7.9097869e+08
4.7755159e-07	455.24494	4.7755159e-07	7.6141273e+08
5.0142855e-07	437.42233	5.0142855e-07	7.3156041e+08
5.2649936e-07	419.45998	5.2649936e-07	7.014776e+08
5.5282371e-07	401.39374	5.5282371e-07	6.7122443e+08
5.8046427e-07	383.26196	5.8046427e-07	6.4086515e+08
6.0948686e-07	365.10533	6.0948686e-07	6.1046794e+08
6.3996059e-07	346.96676	6.3996059e-07	5.8010463e+08
6.71958e-07	328.89116	6.71958e-07	5.4985038e+08
7.0555528e-07	310.9252	7.0555528e-07	5.1978324e+08
7.4083242e-07	293.11701	7.4083242e-07	4.8998368e+08
7.7787342e-07	275.51583	7.7787342e-07	4.60534e+08
8.1676647e-07	258.17167	8.1676647e-07	4.3151771e+08
8.5760417e-07	241.13478	8.5760417e-07	4.0301877e+08
9.0048376e-07	224.4553	9.0048376e-07	3.7512079e+08
9.4550733e-07	208.18261	9.4550733e-07	3.4790621e+08
9.9278208e-07	192.36487	9.9278208e-07	3.2145533e+08
1e-06	190.05857	1e-06	3.1759889e+08
