# Supplementary material for: Bulk and surface recombination properties in thin film semiconductors with different surface treatments from time-resolved photoluminescence measurements
Source: Sci Rep. 2019 Mar 29;9:5385. doi: 10.1038/s41598-019-41716-x (PMC6440953; doi:10.1038/s41598-019-41716-x)
Supplement: Supplementary file 2 — Dataset 1 [file 41598_2019_41716_MOESM2_ESM.zip › Matlab_TRPL_1D_sim_Empa_v2/example_data/example_2_Empa_TCAD_simulations_and_Maiberg_extracts/MaibergII_Fig2_bottomline.txt]

fig2, bottomline
xs_n	1.00E-13
xs_p	1.00E-15
NT	0.00E+00
exc	1.00E+10
v_f	0.00E+00
v_b	0.00E+00
vth_n	2.00E+07
vth_p	2.00E+07
1.34451	8.06481E+12
131.233	6.59933E+12
536.268	3.27293E+12
1411.29	7.52773E+11
1852.21	3.55066E+11
1997.48	2.85715E+11
