# Supplementary material for: Bulk and surface recombination properties in thin film semiconductors with different surface treatments from time-resolved photoluminescence measurements
Source: Sci Rep. 2019 Mar 29;9:5385. doi: 10.1038/s41598-019-41716-x (PMC6440953; doi:10.1038/s41598-019-41716-x)
Supplement: Supplementary file 2 — Dataset 1 [file 41598_2019_41716_MOESM2_ESM.zip › Matlab_TRPL_1D_sim_Empa_v2/example_data/example_2_Empa_TCAD_simulations_and_Maiberg_extracts/MaibergII_Fig2_centerline.txt]

fig2, centerline
xs_n	1.00E-13
xs_p	1.00E-15
NT	0.00E+00
exc	1.00E+12
v_f	0.00E+00
v_b	0.00E+00
vth_n	2.00E+07
vth_p	2.00E+07
0.391189	2.45696E+15
7.15646	1.42161E+15
15.675	1.14589E+15
34.4586	9.86838E+14
61.8002	9.2321E+14
89.1419	8.63685E+14
229.267	6.08711E+14
434.333	3.81698E+14
723.145	2.12903E+14
928.22	1.42655E+14
1143.55	9.55739E+13
1552	4.58521E+13
1733.16	3.45137E+13
1861.33	2.73217E+13
1996.35	2.23555E+13
