# Supplementary material for: Bulk and surface recombination properties in thin film semiconductors with different surface treatments from time-resolved photoluminescence measurements
Source: Sci Rep. 2019 Mar 29;9:5385. doi: 10.1038/s41598-019-41716-x (PMC6440953; doi:10.1038/s41598-019-41716-x)
Supplement: Supplementary file 2 — Dataset 1 [file 41598_2019_41716_MOESM2_ESM.zip › Matlab_TRPL_1D_sim_Empa_v2/example_data/example_2_Empa_TCAD_simulations_and_Maiberg_extracts/MaibergII_Fig2_topline.txt]

fig2, topline
xs_n	1.00E-13
xs_p	1.00E-15
NT	0.00E+00
exc	1.00E+13
v_f	0.00E+00
v_b	0.00E+00
vth_n	2.00E+07
vth_p	2.00E+07
4.37212	1.72594E+17
6.8113	6.70883E+16
9.33266	4.85562E+16
16.9756	3.34362E+16
34.8734	2.2737E+16
60.4716	1.64515E+16
87.3667	1.33128E+16
129.637	9.99656E+15
188.56	6.79432E+15
260.307	4.73338E+15
335.903	3.38045E+15
449.945	2.13096E+15
567.846	1.48372E+15
669.087	1.08596E+15
847.232	6.92579E+14
1074.09	4.09697E+14
1364.18	2.25693E+14
1586.35	1.48707E+14
1762.37	1.06511E+14
1989.66	7.01748E+13
