# Supplementary material for: Bulk and surface recombination properties in thin film semiconductors with different surface treatments from time-resolved photoluminescence measurements
Source: Sci Rep. 2019 Mar 29;9:5385. doi: 10.1038/s41598-019-41716-x (PMC6440953; doi:10.1038/s41598-019-41716-x)
Supplement: Supplementary file 2 — Dataset 1 [file 41598_2019_41716_MOESM2_ESM.zip › Matlab_TRPL_1D_sim_Empa_v2/example_data/example_3_Empa_TCAD_simulations_and_Maiberg_extracts/example3_TCAD_Empa_curve1.csv]

edens X	edens Y	rad X	rad Y
1e-14	0.010026479	1e-14	15940.499
2.05e-14	0.020554223	2.05e-14	32677.938
3.1525e-14	0.031608291	3.1525e-14	50252.157
4.310125e-14	0.043214994	4.310125e-14	68704.984
5.5256313e-14	0.055401954	5.5256313e-14	88080.339
6.8019128e-14	0.068198178	6.8019128e-14	108424.34
8.1420085e-14	0.081634119	8.1420085e-14	129785.4
9.5491089e-14	0.095741755	9.5491089e-14	152214.36
1.1026564e-13	0.11055466	1.1026564e-13	175764.61
1.2577893e-13	0.12610808	1.2577893e-13	200492.18
1.4206787e-13	0.14243904	1.4206787e-13	226455.93
1.5917127e-13	0.15958639	1.5917127e-13	253717.64
1.7712983e-13	0.17759094	1.7712983e-13	282342.19
1.9598632e-13	0.19649554	1.9598632e-13	312397.69
2.1578564e-13	0.21634516	2.1578564e-13	343955.68
2.3657492e-13	0.23718704	2.3657492e-13	377091.23
2.5840366e-13	0.25907076	2.5840366e-13	411883.19
2.8132385e-13	0.28204839	2.8132385e-13	448414.35
3.0539004e-13	0.30617461	3.0539004e-13	486771.62
3.3065954e-13	0.33150681	3.3065954e-13	527046.27
3.5719252e-13	0.35810524	3.5719252e-13	569334.12
3.8505214e-13	0.3860332	3.8505214e-13	613735.76
4.1430475e-13	0.41535711	4.1430475e-13	660356.83
4.4501999e-13	0.44614672	4.4501999e-13	709308.24
4.7727099e-13	0.47847528	4.7727099e-13	760706.41
5.1113454e-13	0.51241966	5.1113454e-13	814673.62
5.4669126e-13	0.54806061	5.4669126e-13	871338.23
5.8402583e-13	0.58548288	5.8402583e-13	930835
6.2322712e-13	0.62477546	6.2322712e-13	993305.43
6.6438848e-13	0.66603179	6.6438848e-13	1058898.1
7.076079e-13	0.70934997	7.076079e-13	1127768.9
7.5298829e-13	0.75483298	7.5298829e-13	1200081.8
8.0063771e-13	0.80258896	8.0063771e-13	1276008.5
8.5066959e-13	0.85273144	8.5066959e-13	1355729.7
9.0320307e-13	0.90537961	9.0320307e-13	1439434.8
9.5836323e-13	0.96065861	9.5836323e-13	1527322.8
1.0162814e-12	1.0186998	1.0162814e-12	1619602.7
1.0770955e-12	1.0796411	1.0770955e-12	1716493.7
1.1409502e-12	1.1436274	1.1409502e-12	1818226.2
1.2079977e-12	1.2108107	1.2079977e-12	1925041.9
1.2783976e-12	1.2813505	1.2783976e-12	2037194.5
1.3523175e-12	1.3554145	1.3523175e-12	2154950.7
1.4299334e-12	1.4331786	1.4299334e-12	2278590
1.5114301e-12	1.5148274	1.5114301e-12	2408406.2
1.5970016e-12	1.6005549	1.5970016e-12	2544707.6
1.6868516e-12	1.6905645	1.6868516e-12	2687817.9
1.7811942e-12	1.78507	1.7811942e-12	2838076.9
1.8802539e-12	1.8842957	1.8802539e-12	2995841.4
1.9842666e-12	1.988477	1.9842666e-12	3161485.9
2.09348e-12	2.0978612	2.09348e-12	3335403.4
2.208154e-12	2.2127077	2.208154e-12	3518006.8
2.3285617e-12	2.3332891	2.3285617e-12	3709729.3
2.4549897e-12	2.4598912	2.4549897e-12	3911025.7
2.5877392e-12	2.5928143	2.5877392e-12	4122373.4
2.7271262e-12	2.7323734	2.7271262e-12	4344273.7
2.8734825e-12	2.8788994	2.8734825e-12	4577252.6
3.0271566e-12	3.0327394	3.0271566e-12	4821862.4
3.1885144e-12	3.1942578	3.1885144e-12	5078682.9
3.3579402e-12	3.3638373	3.3579402e-12	5348322.4
3.5358372e-12	3.5418794	3.5358372e-12	5631419.8
3.722629e-12	3.7288054	3.722629e-12	5928645.4
3.9187605e-12	3.9250577	3.9187605e-12	6240702.8
4.1246985e-12	4.1311007	4.1246985e-12	6568330.8
4.3409334e-12	4.3474215	4.3409334e-12	6912304.5
4.5679801e-12	4.5745317	4.5679801e-12	7273437.5
4.8063791e-12	4.8129678	4.8063791e-12	7652583.8
5.0566981e-12	5.0632933	5.0566981e-12	8050639.5
5.319533e-12	5.3260991	5.319533e-12	8468545.4
5.5955096e-12	5.6020058	5.5955096e-12	8907288.4
5.8852851e-12	5.8916643	5.8852851e-12	9367904.5
6.1895494e-12	6.1957577	6.1895494e-12	9851480.8
6.5090268e-12	6.5150029	6.5090268e-12	10359158
6.8444782e-12	6.850152	6.8444782e-12	10892133
7.1967021e-12	7.2019943	7.1967021e-12	11451663
7.5665372e-12	7.5713579	7.5665372e-12	12039064
7.954864e-12	7.9591115	7.954864e-12	12655721
8.3626072e-12	8.3661667	8.3626072e-12	13303084
8.7907376e-12	8.7934799	8.7907376e-12	13982676
9.2402745e-12	9.2420541	9.2402745e-12	14696093
9.7122882e-12	9.7129417	9.7122882e-12	15445011
1.0207903e-11	10.207247	1.0207903e-11	16231188
1.0728298e-11	10.726127	1.0728298e-11	17056467
1.1274713e-11	11.270797	1.1274713e-11	17922784
1.1848448e-11	11.84253	1.1848448e-11	18832165
1.2450871e-11	12.442663	1.2450871e-11	19786740
1.3083414e-11	13.072595	1.3083414e-11	20788739
1.3747585e-11	13.733797	1.3747585e-11	21840503
1.4444964e-11	14.427807	1.4444964e-11	22944485
1.5177212e-11	15.156242	1.5177212e-11	24103259
1.5946073e-11	15.920794	1.5946073e-11	25319523
1.6753377e-11	16.723237	1.6753377e-11	26596105
1.7601045e-11	17.565433	1.7601045e-11	27935970
1.8491098e-11	18.449331	1.8491098e-11	29342228
1.9425653e-11	19.376974	1.9425653e-11	30818137
2.0406935e-11	20.350505	2.0406935e-11	32367110
2.1437282e-11	21.372167	2.1437282e-11	33992729
2.2519146e-11	22.44431	2.2519146e-11	35698741
2.3655103e-11	23.569399	2.3655103e-11	37489078
2.4847859e-11	24.750013	2.4847859e-11	39367855
2.6100252e-11	25.988854	2.6100252e-11	41339386
2.7415264e-11	27.288752	2.7415264e-11	43408186
2.8796027e-11	28.652669	2.8796027e-11	45578987
3.0245829e-11	30.083708	3.0245829e-11	47856742
3.176812e-11	31.585116	3.176812e-11	50246637
3.3366526e-11	33.16029	3.3366526e-11	52754102
3.5044852e-11	34.812788	3.5044852e-11	55384819
3.6807095e-11	36.54633	3.6807095e-11	58144737
3.865745e-11	38.364808	3.865745e-11	61040077
4.0600322e-11	40.272293	4.0600322e-11	64077350
4.2640338e-11	42.273041	4.2640338e-11	67263366
4.4782355e-11	44.371501	4.4782355e-11	70605244
4.7031473e-11	46.572325	4.7031473e-11	74110430
4.9393047e-11	48.880373	4.9393047e-11	77786706
5e-11	49.473104	5e-11	78730865
5.2479652e-11	51.892675	5.2479652e-11	82585214
5.5083287e-11	54.429812	5.5083287e-11	86627227
5.7817104e-11	57.090049	5.7817104e-11	90865777
6.0687612e-11	59.879164	6.0687612e-11	95310130
6.3701644e-11	62.803185	6.3701644e-11	99969959
6.6866379e-11	65.8684	6.6866379e-11	1.0485536e+08
7.018935e-11	69.081368	7.018935e-11	1.0997686e+08
7.367847e-11	72.448925	7.367847e-11	1.1534544e+08
7.7342046e-11	75.978194	7.7342046e-11	1.2097257e+08
8.1188801e-11	79.676594	8.1188801e-11	1.2687017e+08
8.5227893e-11	83.551852	8.5227893e-11	1.3305067e+08
8.946894e-11	87.612006	8.946894e-11	1.3952703e+08
9.3922039e-11	91.865421	9.3922039e-11	1.4631273e+08
9.8597794e-11	96.320791	9.8597794e-11	1.5342177e+08
9.9999e-11	97.653821	9.9999e-11	1.55549e+08
1.0490854e-10	99.13833	1.0490854e-10	1.5791769e+08
1.1006356e-10	98.868532	1.1006356e-10	1.574865e+08
1.1547633e-10	98.586177	1.1547633e-10	1.5703529e+08
1.2115974e-10	98.290727	1.2115974e-10	1.5656321e+08
1.2712732e-10	97.981629	1.2712732e-10	1.5606936e+08
1.3339328e-10	97.658311	1.3339328e-10	1.5555284e+08
1.3997253e-10	97.320182	1.3997253e-10	1.550127e+08
1.4688075e-10	96.966633	1.4688075e-10	1.5444799e+08
1.5413438e-10	96.59704	1.5413438e-10	1.538577e+08
1.6175069e-10	96.210758	1.6175069e-10	1.5324081e+08
1.6974782e-10	95.807126	1.6974782e-10	1.5259626e+08
1.781448e-10	95.385466	1.781448e-10	1.5192298e+08
1.8696163e-10	94.945085	1.8696163e-10	1.5121987e+08
1.9621931e-10	94.485273	1.9621931e-10	1.5048579e+08
2.0593986e-10	94.005307	2.0593986e-10	1.497196e+08
2.1614645e-10	93.504449	2.1614645e-10	1.4892012e+08
2.2686336e-10	92.981949	2.2686336e-10	1.4808616e+08
2.3811612e-10	92.437048	2.3811612e-10	1.4721651e+08
2.4993152e-10	91.868977	2.4993152e-10	1.4630994e+08
2.6233769e-10	91.27696	2.6233769e-10	1.4536524e+08
2.7536417e-10	90.660217	2.7536417e-10	1.4438115e+08
2.8904197e-10	90.017966	2.8904197e-10	1.4335643e+08
3.0340366e-10	89.349423	3.0340366e-10	1.4228984e+08
3.1848343e-10	88.653812	3.1848343e-10	1.4118015e+08
3.343172e-10	87.930361	3.343172e-10	1.4002612e+08
3.5094265e-10	87.178312	3.5094265e-10	1.3882655e+08
3.6839937e-10	86.396921	3.6839937e-10	1.3758027e+08
3.8672893e-10	85.585465	3.8672893e-10	1.3628612e+08
4.0597497e-10	84.743245	4.0597497e-10	1.34943e+08
4.2618331e-10	83.869596	4.2618331e-10	1.3354985e+08
4.4740207e-10	82.963887	4.4740207e-10	1.3210566e+08
4.6968177e-10	82.025533	4.6968177e-10	1.3060952e+08
4.9307545e-10	81.053999	4.9307545e-10	1.2906056e+08
5.1763881e-10	80.048807	5.1763881e-10	1.2745805e+08
5.4343034e-10	79.009546	5.4343034e-10	1.2580132e+08
5.7051145e-10	77.935881	5.7051145e-10	1.2408985e+08
5.9894662e-10	76.827559	5.9894662e-10	1.2232323e+08
6.2880354e-10	75.684421	6.2880354e-10	1.2050123e+08
6.6015331e-10	74.506409	6.6015331e-10	1.1862374e+08
6.9307057e-10	73.29358	6.9307057e-10	1.1669088e+08
7.2763369e-10	72.046113	7.2763369e-10	1.1470292e+08
7.6392497e-10	70.764322	7.6392497e-10	1.1266037e+08
8.0203081e-10	69.448665	8.0203081e-10	1.1056396e+08
8.4204194e-10	68.099756	8.4204194e-10	1.0841469e+08
8.8405363e-10	66.718375	8.8405363e-10	1.0621378e+08
9.281659e-10	65.305481	9.281659e-10	1.0396278e+08
9.7448379e-10	63.862219	9.7448379e-10	1.016635e+08
1e-09	63.084363	1e-09	1.0042434e+08
1.0510655e-09	61.563383	1.0510655e-09	98001427
1.1046842e-09	60.01634	1.1046842e-09	95537111
1.1609839e-09	58.445245	1.1609839e-09	93034598
1.2200986e-09	56.85234	1.2200986e-09	90497457
1.282169e-09	55.240098	1.282169e-09	87929628
1.3473429e-09	53.611229	1.3473429e-09	85335427
1.4157755e-09	51.968675	1.4157755e-09	82719538
1.4876297e-09	50.315609	1.4876297e-09	80087012
1.5630767e-09	48.655427	1.5630767e-09	77443258
1.642296e-09	46.99174	1.642296e-09	74794024
1.7254763e-09	45.328363	1.7254763e-09	72145379
1.8128156e-09	43.66929	1.8128156e-09	69503684
1.9045218e-09	42.018684	1.9045218e-09	66875560
2e-09	40.394287	2e-09	64289254
2.1011061e-09	38.772824	2.1011061e-09	61707703
2.2072676e-09	37.173027	2.2072676e-09	59160727
2.3187371e-09	35.599418	2.3187371e-09	56655520
2.4357801e-09	34.056514	2.4357801e-09	54199269
2.5586752e-09	32.548785	2.5586752e-09	51799082
2.6877151e-09	31.080599	2.6877151e-09	49461911
2.823207e-09	29.656178	2.823207e-09	47194466
2.9654735e-09	28.279538	2.9654735e-09	45003139
3e-09	27.962803	3e-09	44498971
3.1493798e-09	26.664751	3.1493798e-09	42432800
3.3062286e-09	25.420538	3.3062286e-09	40452373
3.4709199e-09	24.23319	3.4709199e-09	38562498
3.6438457e-09	23.105325	3.6438457e-09	36767339
3.8254178e-09	22.039115	3.8254178e-09	35070347
4.0160685e-09	21.036244	4.0160685e-09	33474192
4.2162517e-09	20.09787	4.2162517e-09	31980717
4.4264441e-09	19.224609	4.4264441e-09	30590894
4.6471461e-09	18.416514	4.6471461e-09	29304802
4.8788833e-09	17.67307	4.8788833e-09	28121617
5.1222072e-09	16.993203	5.1222072e-09	27039623
5.3776974e-09	16.375294	5.3776974e-09	26056243
5.6459621e-09	15.817212	5.6459621e-09	25168077
5.92764e-09	15.316352	5.92764e-09	24370978
6.2234018e-09	14.869686	6.2234018e-09	23660125
6.5339517e-09	14.473827	6.5339517e-09	23030123
6.8600291e-09	14.125095	6.8600291e-09	22475114
7.2024104e-09	13.81959	7.2024104e-09	21988890
7.5619107e-09	13.553274	7.5619107e-09	21565023
7.9393861e-09	13.322045	7.9393861e-09	21196985
8.3357352e-09	13.121817	8.3357352e-09	20878272
8.7519018e-09	12.94859	8.7519018e-09	20602518
9.1888767e-09	12.798517	9.1888767e-09	20363600
9.6477004e-09	12.667958	9.6477004e-09	20155728
1.0129465e-08	12.553531	1.0129465e-08	19973519
1.0635318e-08	12.452141	1.0635318e-08	19812048
1.1166464e-08	12.361005	1.1166464e-08	19666887
1.1724167e-08	12.277661	1.1724167e-08	19534120
1.2309755e-08	12.199968	1.2309755e-08	19410340
1.2924623e-08	12.126097	1.2924623e-08	19292635
1.3570234e-08	12.054506	1.3570234e-08	19178555
1.4248125e-08	11.98392	1.4248125e-08	19066072
1.4959911e-08	11.913302	1.4959911e-08	18953531
1.5707287e-08	11.841814	1.5707287e-08	18839605
1.6492031e-08	11.768793	1.6492031e-08	18723238
1.7316012e-08	11.693716	1.7316012e-08	18603598
1.8181193e-08	11.616173	1.8181193e-08	18480033
1.9089632e-08	11.535841	1.9089632e-08	18352028
2.0043493e-08	11.452461	2.0043493e-08	18219174
2.1045048e-08	11.365825	2.1045048e-08	18081139
2.209668e-08	11.275759	2.209668e-08	17937646
2.3200894e-08	11.182112	2.3200894e-08	17788457
2.4360318e-08	11.08475	2.4360318e-08	17633357
2.5577714e-08	10.98355	2.5577714e-08	17472154
2.685598e-08	10.878396	2.685598e-08	17304662
2.8198159e-08	10.76918	2.8198159e-08	17130709
2.9607446e-08	10.655795	2.9607446e-08	16950127
3.1087198e-08	10.53814	3.1087198e-08	16762756
3.2640938e-08	10.41612	3.2640938e-08	16568443
3.4272365e-08	10.28964	3.4272365e-08	16367041
3.5985363e-08	10.158615	3.5985363e-08	16158413
3.7784011e-08	10.022964	3.7784011e-08	15942429
3.9672591e-08	9.8826115	3.9672591e-08	15718974
4.1655601e-08	9.737493	4.1655601e-08	15487943
4.373776e-08	9.5875513	4.373776e-08	15249247
4.5924028e-08	9.43274	4.5924028e-08	15002812
4.8219609e-08	9.273024	4.8219609e-08	14748583
5.062997e-08	9.1083813	5.062997e-08	14486525
5.3160848e-08	8.9388038	5.3160848e-08	14216626
5.581827e-08	8.7642992	5.581827e-08	13938899
5.8608564e-08	8.584892	5.8608564e-08	13653384
6.1538372e-08	8.4006254	6.1538372e-08	13360149
6.461467e-08	8.2115626	6.461467e-08	13059296
6.7844783e-08	8.0177885	6.7844783e-08	12750960
7.1236402e-08	7.819411	7.1236402e-08	12435313
7.4797602e-08	7.6165626	7.4797602e-08	12112566
7.8536862e-08	7.4094019	7.8536862e-08	11782972
8.2463085e-08	7.198115	8.2463085e-08	11446826
8.6585619e-08	6.9829169	8.6585619e-08	11104471
9.091428e-08	6.7640523	9.091428e-08	10756297
9.5459374e-08	6.541797	9.5459374e-08	10402742
1.0023172e-07	6.3164584	1.0023172e-07	10044294
1.0524269e-07	6.0883765	1.0524269e-07	9681495.1
1.105042e-07	5.8579236	1.105042e-07	9314936.7
1.1602879e-07	5.6255051	1.1602879e-07	8945263.3
1.2182961e-07	5.3915584	1.2182961e-07	8573170.3
1.2792047e-07	5.1565524	1.2792047e-07	8199403.2
1.3431588e-07	4.9209865	1.3431588e-07	7824755.7
1.4103105e-07	4.6853887	1.4103105e-07	7450067.2
1.4808198e-07	4.4503134	1.4808198e-07	7076218.9
1.5548546e-07	4.2163388	1.5548546e-07	6704129.6
1.6325911e-07	3.9840635	1.6325911e-07	6334750.9
1.7142145e-07	3.7541025	1.7142145e-07	5969060.2
1.799919e-07	3.5270831	1.799919e-07	5608054.1
1.8899088e-07	3.303639	1.8899088e-07	5252740.2
1.984398e-07	3.0844058	1.984398e-07	4904128.3
2.0836117e-07	2.8700139	2.0836117e-07	4563220.2
2.1877861e-07	2.6610823	2.1877861e-07	4230999.6
2.2971692e-07	2.4582115	2.2971692e-07	3908420.9
2.4120214e-07	2.2619765	2.4120214e-07	3596397.6
2.5326163e-07	2.0729189	2.5326163e-07	3295790.5
2.6592409e-07	1.89154	2.6592409e-07	3007395.9
2.7921968e-07	1.718293	2.7921968e-07	2731934.1
2.9318004e-07	1.5535764	2.9318004e-07	2470038.2
3.0783842e-07	1.3977274	3.0783842e-07	2222243.9
3.2322972e-07	1.2510162	3.2322972e-07	1988980.3
3.3939059e-07	1.1136411	3.3939059e-07	1770562.4
3.563595e-07	0.98572453	3.563595e-07	1567184.4
3.7417685e-07	0.86731089	3.7417685e-07	1378916.6
3.9288507e-07	0.75836503	3.9288507e-07	1205702.8
4.1252871e-07	0.65877282	4.1252871e-07	1047361.3
4.3315452e-07	0.56834301	4.3315452e-07	903587.82
4.5481163e-07	0.48681079	4.5481163e-07	773961.1
4.7755159e-07	0.41384292	4.7755159e-07	657951.14
5.0142855e-07	0.34904431	5.0142855e-07	554929.69
5.2649936e-07	0.29196602	5.2649936e-07	464182.82
5.5282371e-07	0.24211427	5.5282371e-07	384925.42
5.8046427e-07	0.19896048	5.8046427e-07	316317.01
6.0948686e-07	0.16195176	6.0948686e-07	257478.51
6.3996059e-07	0.13052171	6.3996059e-07	207509.37
6.71958e-07	0.10410109	6.71958e-07	165504.55
7.0555528e-07	0.082128064	7.0555528e-07	130570.78
7.4083242e-07	0.064057609	7.4083242e-07	101841.53
7.7787342e-07	0.04936989	7.7787342e-07	78490.337
8.1676647e-07	0.037577284	8.1676647e-07	59741.936
8.5760417e-07	0.028229915	8.5760417e-07	44881.086
9.0048376e-07	0.020919588	9.0048376e-07	33258.82
9.4550733e-07	0.015282112	9.4550733e-07	24296.125
9.9278208e-07	0.01099806	9.9278208e-07	17485.162
1e-06	0.010438019	1e-06	16594.785
