# Supplementary material for: Bulk and surface recombination properties in thin film semiconductors with different surface treatments from time-resolved photoluminescence measurements
Source: Sci Rep. 2019 Mar 29;9:5385. doi: 10.1038/s41598-019-41716-x (PMC6440953; doi:10.1038/s41598-019-41716-x)
Supplement: Supplementary file 2 — Dataset 1 [file 41598_2019_41716_MOESM2_ESM.zip › Matlab_TRPL_1D_sim_Empa_v2/example_data/example_3_Empa_TCAD_simulations_and_Maiberg_extracts/example3_TCAD_Empa_curve2.csv]

edens X	edens Y	rad X	rad Y
1e-14	0.010026491	1e-14	16342.38
2.05e-14	0.020554274	2.05e-14	33501.834
3.1525e-14	0.031608411	3.1525e-14	51519.212
4.310125e-14	0.043215217	4.310125e-14	70437.405
5.5256313e-14	0.055402321	5.5256313e-14	90301.448
6.8019128e-14	0.068198734	6.8019128e-14	111158.63
8.1420085e-14	0.081634917	8.1420085e-14	133058.59
9.5491089e-14	0.095742851	9.5491089e-14	156053.48
1.1026564e-13	0.11055612	1.1026564e-13	180198.02
1.2577893e-13	0.12610998	1.2577893e-13	205549.69
1.4206787e-13	0.14244147	1.4206787e-13	232168.84
1.5917127e-13	0.15958944	1.5917127e-13	260118.83
1.7712983e-13	0.17759472	1.7712983e-13	289466.18
1.9598632e-13	0.19650016	1.9598632e-13	320280.77
2.1578564e-13	0.21635076	2.1578564e-13	352635.92
2.3657492e-13	0.23719377	2.3657492e-13	386608.66
2.5840366e-13	0.25907879	2.5840366e-13	422279.84
2.8132385e-13	0.28205791	2.8132385e-13	459734.37
3.0539004e-13	0.30618583	3.0539004e-13	499061.39
3.3065954e-13	0.33151996	3.3065954e-13	540354.5
3.5719252e-13	0.35812059	3.5719252e-13	583711.99
3.8505214e-13	0.38605103	3.8505214e-13	629237.04
4.1430475e-13	0.41537776	4.1430475e-13	677038
4.4501999e-13	0.44617054	4.4501999e-13	727228.62
4.7727099e-13	0.47850268	4.7727099e-13	779928.36
5.1113454e-13	0.51245109	5.1113454e-13	835262.62
5.4669126e-13	0.54809656	5.4669126e-13	893363.09
5.8402583e-13	0.5855239	5.8402583e-13	954368.02
6.2322712e-13	0.62482218	6.2322712e-13	1018422.6
6.6438848e-13	0.66608488	6.6438848e-13	1085679.2
7.076079e-13	0.70941019	7.076079e-13	1156297.9
7.5298829e-13	0.75490117	7.5298829e-13	1230446.6
8.0063771e-13	0.80266606	8.0063771e-13	1308301.9
8.5066959e-13	0.85281847	8.5066959e-13	1390049
9.0320307e-13	0.90547772	9.0320307e-13	1475882.3
9.5836323e-13	0.96076907	9.5836323e-13	1566006.1
1.0162814e-12	1.018824	1.0162814e-12	1660634.6
1.0770955e-12	1.0797807	1.0770955e-12	1759993.2
1.1409502e-12	1.143784	1.1409502e-12	1864318
1.2079977e-12	1.2109862	1.2079977e-12	1973857.2
1.2783976e-12	1.2815471	1.2783976e-12	2088871.4
1.3523175e-12	1.3556345	1.3523175e-12	2209634.1
1.4299334e-12	1.4334245	1.4299334e-12	2336432.5
1.5114301e-12	1.5151021	1.5114301e-12	2469568.2
1.5970016e-12	1.6008615	1.5970016e-12	2609357.7
1.6868516e-12	1.6909066	1.6868516e-12	2756133.4
1.7811942e-12	1.7854515	1.7811942e-12	2910244.3
1.8802539e-12	1.8847207	1.8802539e-12	3072056.8
1.9842666e-12	1.9889503	1.9842666e-12	3241955.6
2.09348e-12	2.0983881	2.09348e-12	3420344.5
2.208154e-12	2.2132939	2.208154e-12	3607647.6
2.3285617e-12	2.3339409	2.3285617e-12	3804310
2.4549897e-12	2.4606157	2.4549897e-12	4010799
2.5877392e-12	2.5936192	2.5877392e-12	4227605.4
2.7271262e-12	2.7332674	2.7271262e-12	4455244.3
2.8734825e-12	2.8798918	2.8734825e-12	4694256.6
3.0271566e-12	3.0338407	3.0271566e-12	4945209.9
3.1885144e-12	3.1954797	3.1885144e-12	5208700.4
3.3579402e-12	3.3651924	3.3579402e-12	5485353.8
3.5358372e-12	3.5433817	3.5358372e-12	5775827.2
3.722629e-12	3.7304706	3.722629e-12	6080810.2
3.9187605e-12	3.9269029	3.9187605e-12	6401026.9
4.1246985e-12	4.1331448	4.1246985e-12	6737237.3
4.3409334e-12	4.3496854	4.3409334e-12	7090239.4
4.5679801e-12	4.5770384	4.5679801e-12	7460870.8
4.8063791e-12	4.8157428	4.8063791e-12	7850010.9
5.0566981e-12	5.0663646	5.0566981e-12	8258582.8
5.319533e-12	5.3294978	5.319533e-12	8687555.5
5.5955096e-12	5.6057659	5.5955096e-12	9137946.1
5.8852851e-12	5.8958236	5.8852851e-12	9610822.4
6.1895494e-12	6.2003577	6.1895494e-12	10107305
6.5090268e-12	6.5200895	6.5090268e-12	10628571
6.8444782e-12	6.8557759	6.8444782e-12	11175855
7.1967021e-12	7.2082112	7.1967021e-12	11750453
7.5665372e-12	7.5782294	7.5665372e-12	12353726
7.954864e-12	7.9667056	7.954864e-12	12987102
8.3626072e-12	8.3745582	8.3626072e-12	13652080
8.7907376e-12	8.8027513	8.7907376e-12	14350233
9.2402745e-12	9.2522966	9.2402745e-12	15083212
9.7122882e-12	9.7242558	9.7122882e-12	15852750
1.0207903e-11	10.219743	1.0207903e-11	16660666
1.0728298e-11	10.739928	1.0728298e-11	17508869
1.1274713e-11	11.286037	1.1274713e-11	18399362
1.1848448e-11	11.859358	1.1848448e-11	19334248
1.2450871e-11	12.461241	1.2450871e-11	20315731
1.3083414e-11	13.093106	1.3083414e-11	21346128
1.3747585e-11	13.756438	1.3747585e-11	22427867
1.4444964e-11	14.452798	1.4444964e-11	23563497
1.5177212e-11	15.183825	1.5177212e-11	24755692
1.5946073e-11	15.951235	1.5946073e-11	26007260
1.6753377e-11	16.756831	1.6753377e-11	27321144
1.7601045e-11	17.602502	1.7601045e-11	28700433
1.8491098e-11	18.490233	1.8491098e-11	30148368
1.9425653e-11	19.422102	1.9425653e-11	31668348
2.0406935e-11	20.400292	2.0406935e-11	33263940
2.1437282e-11	21.427091	2.1437282e-11	34938884
2.2519146e-11	22.504898	2.2519146e-11	36697106
2.3655103e-11	23.636231	2.3655103e-11	38542719
2.4847859e-11	24.823727	2.4847859e-11	40480042
2.6100252e-11	26.070155	2.6100252e-11	42513600
2.7415264e-11	27.378416	2.7415264e-11	44648141
2.8796027e-11	28.751551	2.8796027e-11	46888643
3.0245829e-11	30.192749	3.0245829e-11	49240327
3.176812e-11	31.705353	3.176812e-11	51708664
3.3366526e-11	33.292867	3.3366526e-11	54299392
3.5044852e-11	34.958962	3.5044852e-11	57018526
3.6807095e-11	36.707487	3.6807095e-11	59872370
3.865745e-11	38.542475	3.865745e-11	62867533
4.0600322e-11	40.468151	4.0600322e-11	66010941
4.2640338e-11	42.48894	4.2640338e-11	69309851
4.4782355e-11	44.60948	4.4782355e-11	72771868
4.7031473e-11	46.834628	4.7031473e-11	76404959
4.9393047e-11	49.16947	4.9393047e-11	80217473
5e-11	49.769294	5e-11	81196965
5.2479652e-11	52.218723	5.2479652e-11	85197026
5.5083287e-11	54.788727	5.5083287e-11	89394379
5.7817104e-11	57.485143	5.7817104e-11	93798612
6.0687612e-11	60.314079	6.0687612e-11	98419764
6.3701644e-11	63.281928	6.3701644e-11	1.0326835e+08
6.6866379e-11	66.39538	6.6866379e-11	1.0835536e+08
7.018935e-11	69.661432	7.018935e-11	1.1369232e+08
7.367847e-11	73.087405	7.367847e-11	1.1929128e+08
7.7342046e-11	76.680953	7.7342046e-11	1.2516485e+08
8.1188801e-11	80.450079	8.1188801e-11	1.313262e+08
8.5227893e-11	84.403148	8.5227893e-11	1.3778914e+08
8.946894e-11	88.548904	8.946894e-11	1.4456808e+08
9.3922039e-11	92.896481	9.3922039e-11	1.5167811e+08
9.8597794e-11	97.455421	9.8597794e-11	1.5913497e+08
9.9999e-11	98.820423	9.9999e-11	1.6136788e+08
1.0490854e-10	100.41865	1.0490854e-10	1.639818e+08
1.1006356e-10	100.26858	1.1006356e-10	1.6373529e+08
1.1547633e-10	100.11132	1.1547633e-10	1.6347702e+08
1.2115974e-10	99.946544	1.2115974e-10	1.6320643e+08
1.2712732e-10	99.773905	1.2712732e-10	1.6292299e+08
1.3339328e-10	99.59305	1.3339328e-10	1.626261e+08
1.3997253e-10	99.403609	1.3997253e-10	1.6231517e+08
1.4688075e-10	99.205199	1.4688075e-10	1.6198956e+08
1.5413438e-10	98.99742	1.5413438e-10	1.6164862e+08
1.6175069e-10	98.77986	1.6175069e-10	1.6129169e+08
1.6974782e-10	98.552088	1.6974782e-10	1.6091806e+08
1.781448e-10	98.31366	1.781448e-10	1.6052699e+08
1.8696163e-10	98.064116	1.8696163e-10	1.6011776e+08
1.9621931e-10	97.802978	1.9621931e-10	1.5968956e+08
2.0593986e-10	97.529755	2.0593986e-10	1.592416e+08
2.1614645e-10	97.243936	2.1614645e-10	1.5877306e+08
2.2686336e-10	96.944996	2.2686336e-10	1.5828306e+08
2.3811612e-10	96.632392	2.3811612e-10	1.5777073e+08
2.4993152e-10	96.305568	2.4993152e-10	1.5723516e+08
2.6233769e-10	95.963948	2.6233769e-10	1.5667542e+08
2.7536417e-10	95.606941	2.7536417e-10	1.5609053e+08
2.8904197e-10	95.233943	2.8904197e-10	1.5547951e+08
3.0340366e-10	94.844332	3.0340366e-10	1.5484135e+08
3.1848343e-10	94.437473	3.1848343e-10	1.5417501e+08
3.343172e-10	94.012718	3.343172e-10	1.5347944e+08
3.5094265e-10	93.569404	3.5094265e-10	1.5275356e+08
3.6839937e-10	93.106857	3.6839937e-10	1.5199627e+08
3.8672893e-10	92.624395	3.8672893e-10	1.5120646e+08
4.0597497e-10	92.121322	4.0597497e-10	1.50383e+08
4.2618331e-10	91.59694	4.2618331e-10	1.4952474e+08
4.4740207e-10	91.050541	4.4740207e-10	1.4863053e+08
4.6968177e-10	90.481415	4.6968177e-10	1.4769923e+08
4.9307545e-10	89.888851	4.9307545e-10	1.4672967e+08
5.1763881e-10	89.272141	5.1763881e-10	1.4572069e+08
5.4343034e-10	88.630577	5.4343034e-10	1.4467116e+08
5.7051145e-10	87.963465	5.7051145e-10	1.4357993e+08
5.9894662e-10	87.270116	5.9894662e-10	1.4244589e+08
6.2880354e-10	86.549861	6.2880354e-10	1.4126795e+08
6.6015331e-10	85.802049	6.6015331e-10	1.4004504e+08
6.9307057e-10	85.026053	6.9307057e-10	1.3877616e+08
7.2763369e-10	84.221276	7.2763369e-10	1.3746033e+08
7.6392497e-10	83.387158	7.6392497e-10	1.3609663e+08
8.0203081e-10	82.523177	8.0203081e-10	1.3468423e+08
8.4204194e-10	81.62886	8.4204194e-10	1.3322236e+08
8.8405363e-10	80.703791	8.8405363e-10	1.3171033e+08
9.281659e-10	79.747611	9.281659e-10	1.3014757e+08
9.7448379e-10	78.760034	9.7448379e-10	1.2853362e+08
1e-09	78.223066	1e-09	1.2765613e+08
1.0510655e-09	77.163283	1.0510655e-09	1.2592437e+08
1.1046842e-09	76.071484	1.1046842e-09	1.2414042e+08
1.1609839e-09	74.947745	1.1609839e-09	1.2230441e+08
1.2200986e-09	73.792258	1.2200986e-09	1.2041666e+08
1.282169e-09	72.605338	1.282169e-09	1.1847769e+08
1.3473429e-09	71.387435	1.3473429e-09	1.1648823e+08
1.4157755e-09	70.139141	1.4157755e-09	1.1444926e+08
1.4876297e-09	68.861201	1.4876297e-09	1.1236199e+08
1.5630767e-09	67.554524	1.5630767e-09	1.1022791e+08
1.642296e-09	66.220188	1.642296e-09	1.0804879e+08
1.7254763e-09	64.859453	1.7254763e-09	1.0582668e+08
1.8128156e-09	63.473766	1.8128156e-09	1.0356394e+08
1.9045218e-09	62.064765	1.9045218e-09	1.0126326e+08
2e-09	60.646171	2e-09	98947029
2.1011061e-09	59.195847	2.1011061e-09	96579110
2.2072676e-09	57.728338	2.2072676e-09	94183250
2.3187371e-09	56.246101	2.3187371e-09	91763457
2.4357801e-09	54.751796	2.4357801e-09	89324074
2.5586752e-09	53.248285	2.5586752e-09	86869770
2.6877151e-09	51.738623	2.6877151e-09	84405530
2.823207e-09	50.22605	2.823207e-09	81936637
2.9654735e-09	48.713973	2.9654735e-09	79468653
3e-09	48.358372	3e-09	78888262
3.1493798e-09	46.868643	3.1493798e-09	76456866
3.3062286e-09	45.386542	3.3062286e-09	74038005
3.4709199e-09	43.915826	3.4709199e-09	71637809
3.6438457e-09	42.460335	3.6438457e-09	69262537
3.8254178e-09	41.023955	3.8254178e-09	66918529
4.0160685e-09	39.610591	4.0160685e-09	64612148
4.2162517e-09	38.224121	4.2162517e-09	62349720
4.4264441e-09	36.868359	4.4264441e-09	60137462
4.6471461e-09	35.547011	4.6471461e-09	57981416
4.8788833e-09	34.263629	4.8788833e-09	55887371
5.1222072e-09	33.021563	5.1222072e-09	53860788
5.3776974e-09	31.823914	5.3776974e-09	51906720
5.6459621e-09	30.673489	5.6459621e-09	50029739
5.92764e-09	29.572753	5.92764e-09	48233862
6.2234018e-09	28.523787	6.2234018e-09	46522479
6.5339517e-09	27.528252	6.5339517e-09	44898293
6.8600291e-09	26.587353	6.8600291e-09	43363266
7.2024104e-09	25.701816	7.2024104e-09	41918575
7.5619107e-09	24.871866	7.5619107e-09	40564584
7.9393861e-09	24.097222	7.9393861e-09	39300826
8.3357352e-09	23.377089	8.3357352e-09	38126005
8.7519018e-09	22.710179	8.7519018e-09	37038010
9.1888767e-09	22.094719	9.1888767e-09	36033951
9.6477004e-09	21.528495	9.6477004e-09	35110208
1.0129465e-08	21.008882	1.0129465e-08	34262499
1.0635318e-08	20.532901	1.0635318e-08	33485962
1.1166464e-08	20.097276	1.1166464e-08	32775249
1.1724167e-08	19.698495	1.1724167e-08	32124633
1.2309755e-08	19.332882	1.2309755e-08	31528116
1.2924623e-08	18.996669	1.2924623e-08	30979548
1.3570234e-08	18.686061	1.3570234e-08	30472742
1.4248125e-08	18.397309	1.4248125e-08	30001582
1.4959911e-08	18.126771	1.4959911e-08	29560127
1.5707287e-08	17.870969	1.5707287e-08	29142705
1.6492031e-08	17.626635	1.6492031e-08	28743986
1.7316012e-08	17.390751	1.7316012e-08	28359048
1.8181193e-08	17.160572	1.8181193e-08	27983415
1.9089632e-08	16.933647	1.9089632e-08	27613091
2.0043493e-08	16.707822	2.0043493e-08	27244564
2.1045048e-08	16.481238	2.1045048e-08	26874801
2.209668e-08	16.252317	2.209668e-08	26501231
2.3200894e-08	16.019744	2.3200894e-08	26121713
2.4360318e-08	15.782449	2.4360318e-08	25734497
2.5577714e-08	15.539571	2.5577714e-08	25338186
2.685598e-08	15.290443	2.685598e-08	24931688
2.8198159e-08	15.034554	2.8198159e-08	24514175
2.9607446e-08	14.771533	2.9607446e-08	24085040
3.1087198e-08	14.501119	3.1087198e-08	23643862
3.2640938e-08	14.223151	3.2640938e-08	23190374
3.4272365e-08	13.937542	3.4272365e-08	22724438
3.5985363e-08	13.644275	3.5985363e-08	22246028
3.7784011e-08	13.343389	3.7784011e-08	21755207
3.9672591e-08	13.034977	3.9672591e-08	21252127
4.1655601e-08	12.719177	4.1655601e-08	20737015
4.373776e-08	12.396174	4.373776e-08	20210174
4.5924028e-08	12.066199	4.5924028e-08	19671979
4.8219609e-08	11.729527	4.8219609e-08	19122879
5.062997e-08	11.386479	5.062997e-08	18563400
5.3160848e-08	11.037424	5.3160848e-08	17994142
5.581827e-08	10.68278	5.581827e-08	17415787
5.8608564e-08	10.323013	5.8608564e-08	16829096
6.1538372e-08	9.9586417	6.1538372e-08	16234915
6.461467e-08	9.590236	6.461467e-08	15634171
6.7844783e-08	9.2184172	6.7844783e-08	15027879
7.1236402e-08	8.8438578	7.1236402e-08	14417135
7.4797602e-08	8.4672813	7.4797602e-08	13803117
7.8536862e-08	8.0894601	7.8536862e-08	13187085
8.2463085e-08	7.7112135	8.2463085e-08	12570374
8.6585619e-08	7.3334044	8.6585619e-08	11954391
9.091428e-08	6.9569359	9.091428e-08	11340606
9.5459374e-08	6.582746	9.5459374e-08	10730549
1.0023172e-07	6.2118022	1.0023172e-07	10125796
1.0524269e-07	5.8450949	1.0524269e-07	9527960.3
1.105042e-07	5.4836298	1.105042e-07	8938681.6
1.1602879e-07	5.1284195	1.1602879e-07	8359609.1
1.2182961e-07	4.7804738	1.2182961e-07	7792388.4
1.2792047e-07	4.4407902	1.2792047e-07	7238644.7
1.3431588e-07	4.1103427	1.3431588e-07	6699964.6
1.4103105e-07	3.7900703	1.4103105e-07	6177878.4
1.4808198e-07	3.4808659	1.4808198e-07	5673840.5
1.5548546e-07	3.183564	1.5548546e-07	5189210.3
1.6325911e-07	2.8989288	1.6325911e-07	4725233
1.7142145e-07	2.6276434	1.7142145e-07	4283021
1.799919e-07	2.3702984	1.799919e-07	3863536.5
1.8899088e-07	2.1273823	1.8899088e-07	3467575.1
1.984398e-07	1.8992728	1.984398e-07	3095752.1
2.0836117e-07	1.6862303	2.0836117e-07	2748490.6
2.1877861e-07	1.4883916	2.1877861e-07	2426013.9
2.2971692e-07	1.3057679	2.2971692e-07	2128339.3
2.4120214e-07	1.1382435	2.4120214e-07	1855277.7
2.5326163e-07	0.98557726	2.5326163e-07	1606436.1
2.6592409e-07	0.8474074	2.6592409e-07	1381224
2.7921968e-07	0.72325779	2.7921968e-07	1178865.3
2.9318004e-07	0.61254747	2.9318004e-07	998412.67
3.0783842e-07	0.51460208	3.0783842e-07	838766.79
3.2322972e-07	0.42866747	3.2322972e-07	698698.26
3.3939059e-07	0.35392489	3.3939059e-07	576872.38
3.563595e-07	0.2895074	3.563595e-07	471876.01
3.7417685e-07	0.23451701	3.7417685e-07	382245.35
3.9288507e-07	0.18804187	3.9288507e-07	306494.11
4.1252871e-07	0.1491732	4.1252871e-07	243140.95
4.3315452e-07	0.11702109	4.3315452e-07	190735.38
4.5481163e-07	0.09072897	4.5481163e-07	147881.18
4.7755159e-07	0.069486035	4.7755159e-07	113256.81
5.0142855e-07	0.052537513	5.0142855e-07	85632.019
5.2649936e-07	0.039192385	5.2649936e-07	63880.495
5.5282371e-07	0.028828527	5.5282371e-07	46988.218
5.8046427e-07	0.020895288	5.8046427e-07	34057.662
6.0948686e-07	0.014913641	6.0948686e-07	24308.049
6.3996059e-07	0.010474177	6.3996059e-07	17072.075
6.71958e-07	0.0072332801	6.71958e-07	11789.669
7.0555528e-07	0.0049078829	7.0555528e-07	7999.4569
7.4083242e-07	0.0032692396	7.4083242e-07	5328.5988
7.7787342e-07	0.0021361324	7.7787342e-07	3481.7245
8.1676647e-07	0.0013679121	8.1676647e-07	2229.5866
8.5760417e-07	0.00085771004	8.5760417e-07	1397.9979
9.0048376e-07	0.00052609239	9.0048376e-07	857.48764
9.4550733e-07	0.00031534969	9.4550733e-07	513.99386
9.9278208e-07	0.00018453691	9.9278208e-07	300.77947
1e-06	0.00016937935	1e-06	276.07385
