# Supplementary material for: Bulk and surface recombination properties in thin film semiconductors with different surface treatments from time-resolved photoluminescence measurements
Source: Sci Rep. 2019 Mar 29;9:5385. doi: 10.1038/s41598-019-41716-x (PMC6440953; doi:10.1038/s41598-019-41716-x)
Supplement: Supplementary file 2 — Dataset 1 [file 41598_2019_41716_MOESM2_ESM.zip › Matlab_TRPL_1D_sim_Empa_v2/example_data/example_3_Empa_TCAD_simulations_and_Maiberg_extracts/example3_TCAD_Empa_curve3.csv]

edens X	edens Y	rad X	rad Y
1e-14	0.010026497	1e-14	16543.321
2.05e-14	0.020554299	2.05e-14	33913.783
3.1525e-14	0.031608471	3.1525e-14	52152.743
4.310125e-14	0.043215329	4.310125e-14	71303.622
5.5256313e-14	0.055402505	5.5256313e-14	91412.014
6.8019128e-14	0.068199013	6.8019128e-14	112525.79
8.1420085e-14	0.081635315	8.1420085e-14	134695.22
9.5491089e-14	0.0957434	9.5491089e-14	157973.07
1.1026564e-13	0.11055685	1.1026564e-13	182414.77
1.2577893e-13	0.12611094	1.2577893e-13	208078.51
1.4206787e-13	0.14244268	1.4206787e-13	235025.37
1.5917127e-13	0.15959096	1.5917127e-13	263319.51
1.7712983e-13	0.1775966	1.7712983e-13	293028.3
1.9598632e-13	0.19650247	1.9598632e-13	324222.44
2.1578564e-13	0.21635356	2.1578564e-13	356976.21
2.3657492e-13	0.23719713	2.3657492e-13	391367.57
2.5840366e-13	0.25908281	2.5840366e-13	427478.4
2.8132385e-13	0.28206267	2.8132385e-13	465394.66
3.0539004e-13	0.30619144	3.0539004e-13	505206.61
3.3065954e-13	0.33152653	3.3065954e-13	547009.01
3.5719252e-13	0.35812826	3.5719252e-13	590901.39
3.8505214e-13	0.38605995	3.8505214e-13	636988.22
4.1430475e-13	0.41538808	4.1430475e-13	685379.2
4.4501999e-13	0.44618246	4.4501999e-13	736189.53
4.7727099e-13	0.47851638	4.7727099e-13	789540.16
5.1113454e-13	0.5124668	5.1113454e-13	845558.07
5.4669126e-13	0.54811453	5.4669126e-13	904376.6
5.8402583e-13	0.58554442	5.8402583e-13	966135.76
6.2322712e-13	0.62484554	6.2322712e-13	1030982.6
6.6438848e-13	0.66611143	6.6438848e-13	1099071.3
7.076079e-13	0.7094403	7.076079e-13	1170564.1
7.5298829e-13	0.75493527	7.5298829e-13	1245631.1
8.0063771e-13	0.80270461	8.0063771e-13	1324451
8.5066959e-13	0.85286199	8.5066959e-13	1407211.3
9.0320307e-13	0.90552678	9.0320307e-13	1494109
9.5836323e-13	0.9608243	9.5836323e-13	1585351
1.0162814e-12	1.0188861	1.0162814e-12	1681154.4
1.0770955e-12	1.0798504	1.0770955e-12	1781747.1
1.1409502e-12	1.1438623	1.1409502e-12	1887368.6
1.2079977e-12	1.2110739	1.2079977e-12	1998270.2
1.2783976e-12	1.2816454	1.2783976e-12	2114715.8
1.3523175e-12	1.3557444	1.3523175e-12	2236982.5
1.4299334e-12	1.4335474	1.4299334e-12	2365361.2
1.5114301e-12	1.5152395	1.5114301e-12	2500157.5
1.5970016e-12	1.6010149	1.5970016e-12	2641692
1.6868516e-12	1.6910777	1.6868516e-12	2790301.5
1.7811942e-12	1.7856422	1.7811942e-12	2946339.5
1.8802539e-12	1.8849333	1.8802539e-12	3110177.4
1.9842666e-12	1.9891871	1.9842666e-12	3282204.8
2.09348e-12	2.0986516	2.09348e-12	3462831
2.208154e-12	2.2135871	2.208154e-12	3652485.7
2.3285617e-12	2.3342669	2.3285617e-12	3851620
2.4549897e-12	2.4609781	2.4549897e-12	4060707.6
2.5877392e-12	2.5940218	2.5877392e-12	4280245.8
2.7271262e-12	2.7337145	2.7271262e-12	4510756.8
2.8734825e-12	2.8803882	2.8734825e-12	4752788.6
3.0271566e-12	3.0343916	3.0271566e-12	5006917
3.1885144e-12	3.1960908	3.1885144e-12	5273746.2
3.3579402e-12	3.3658702	3.3579402e-12	5553910.7
3.5358372e-12	3.5441332	3.5358372e-12	5848076.6
3.722629e-12	3.7313036	3.722629e-12	6156943.3
3.9187605e-12	3.9278259	3.9187605e-12	6481245.1
4.1246985e-12	4.1341673	4.1246985e-12	6821752.8
4.3409334e-12	4.3508179	4.3409334e-12	7179275.9
4.5679801e-12	4.5782924	4.5679801e-12	7554664
4.8063791e-12	4.8171311	4.8063791e-12	7948809.3
5.0566981e-12	5.0679012	5.0566981e-12	8362648.3
5.319533e-12	5.3311982	5.319533e-12	8797164.5
5.5955096e-12	5.6076472	5.5955096e-12	9253390.1
5.8852851e-12	5.8979047	5.8852851e-12	9732408.9
6.1895494e-12	6.2026595	6.1895494e-12	10235359
6.5090268e-12	6.5226348	6.5090268e-12	10763434
6.8444782e-12	6.8585901	6.8444782e-12	11317889
7.1967021e-12	7.2113224	7.1967021e-12	11900040
7.5665372e-12	7.5816683	7.5665372e-12	12511269
7.954864e-12	7.9705062	7.954864e-12	13153027
8.3626072e-12	8.3787582	8.3626072e-12	13826837
8.7907376e-12	8.807392	8.7907376e-12	14534298
9.2402745e-12	9.2574236	9.2402745e-12	15277088
9.7122882e-12	9.7299194	9.7122882e-12	16056971
1.0207903e-11	10.225999	1.0207903e-11	16875794
1.0728298e-11	10.746837	1.0728298e-11	17735500
1.1274713e-11	11.293667	1.1274713e-11	18638127
1.1848448e-11	11.867783	1.1848448e-11	19585814
1.2450871e-11	12.470545	1.2450871e-11	20580808
1.3083414e-11	13.103377	1.3083414e-11	21625465
1.3747585e-11	13.767777	1.3747585e-11	22722260
1.4444964e-11	14.465316	1.4444964e-11	23873789
1.5177212e-11	15.197641	1.5177212e-11	25082779
1.5946073e-11	15.966485	1.5946073e-11	26352092
1.6753377e-11	16.773661	1.6753377e-11	27684729
1.7601045e-11	17.621076	1.7601045e-11	29083843
1.8491098e-11	18.510729	1.8491098e-11	30552742
1.9425653e-11	19.444719	1.9425653e-11	32094897
2.0406935e-11	20.425247	2.0406935e-11	33713952
2.1437282e-11	21.454624	2.1437282e-11	35413730
2.2519146e-11	22.535274	2.2519146e-11	37198244
2.3655103e-11	23.669742	2.3655103e-11	39071705
2.4847859e-11	24.860695	2.4847859e-11	41038532
2.6100252e-11	26.110933	2.6100252e-11	43103361
2.7415264e-11	27.423395	2.7415264e-11	45271057
2.8796027e-11	28.801162	2.8796027e-11	47546726
3.0245829e-11	30.247467	3.0245829e-11	49935724
3.176812e-11	31.765701	3.176812e-11	52443670
3.3366526e-11	33.35942	3.3366526e-11	55076460
3.5044852e-11	35.032356	3.5044852e-11	57840280
3.6807095e-11	36.788422	3.6807095e-11	60741619
3.865745e-11	38.631721	3.865745e-11	63787283
4.0600322e-11	40.566557	4.0600322e-11	66984412
4.2640338e-11	42.597443	4.2640338e-11	70340496
4.4782355e-11	44.72911	4.4782355e-11	73863390
4.7031473e-11	46.96652	4.7031473e-11	77561332
4.9393047e-11	49.314875	4.9393047e-11	81442961
5e-11	49.918277	5e-11	82440387
5.2479652e-11	52.382774	5.2479652e-11	86514430
5.5083287e-11	54.969372	5.5083287e-11	90790704
5.7817104e-11	57.684061	5.7817104e-11	95279170
6.0687612e-11	60.53312	6.0687612e-11	99990271
6.3701644e-11	63.52313	6.3701644e-11	1.0493496e+08
6.6866379e-11	66.660984	6.6866379e-11	1.101247e+08
7.018935e-11	69.953908	7.018935e-11	1.1557153e+08
7.367847e-11	73.409469	7.367847e-11	1.2128806e+08
7.7342046e-11	77.035595	7.7342046e-11	1.272875e+08
8.1188801e-11	80.84059	8.1188801e-11	1.335837e+08
8.5227893e-11	84.833151	8.5227893e-11	1.4019116e+08
8.946894e-11	89.022384	8.946894e-11	1.4712509e+08
9.3922039e-11	93.417824	9.3922039e-11	1.544014e+08
9.8597794e-11	98.029451	9.8597794e-11	1.6203678e+08
9.9999e-11	99.410726	9.9999e-11	1.6432396e+08
1.0490854e-10	101.06688	1.0490854e-10	1.6706569e+08
1.1006356e-10	100.97791	1.1006356e-10	1.6691715e+08
1.1547633e-10	100.8846	1.1547633e-10	1.6676142e+08
1.2115974e-10	100.78677	1.2115974e-10	1.6659818e+08
1.2712732e-10	100.68419	1.2712732e-10	1.6642706e+08
1.3339328e-10	100.57664	1.3339328e-10	1.6624769e+08
1.3997253e-10	100.46388	1.3997253e-10	1.660597e+08
1.4688075e-10	100.34569	1.4688075e-10	1.6586268e+08
1.5413438e-10	100.22179	1.5413438e-10	1.6565621e+08
1.6175069e-10	100.09194	1.6175069e-10	1.6543985e+08
1.6974782e-10	99.955847	1.6974782e-10	1.6521316e+08
1.781448e-10	99.813236	1.781448e-10	1.6497566e+08
1.8696163e-10	99.663805	1.8696163e-10	1.6472685e+08
1.9621931e-10	99.507246	1.9621931e-10	1.6446622e+08
2.0593986e-10	99.343234	2.0593986e-10	1.6419325e+08
2.1614645e-10	99.171436	2.1614645e-10	1.6390738e+08
2.2686336e-10	98.991502	2.2686336e-10	1.6360803e+08
2.3811612e-10	98.803072	2.3811612e-10	1.632946e+08
2.4993152e-10	98.605769	2.4993152e-10	1.6296648e+08
2.6233769e-10	98.399204	2.6233769e-10	1.6262302e+08
2.7536417e-10	98.182973	2.7536417e-10	1.6226356e+08
2.8904197e-10	97.956658	2.8904197e-10	1.6188741e+08
3.0340366e-10	97.719826	3.0340366e-10	1.6149384e+08
3.1848343e-10	97.47203	3.1848343e-10	1.6108213e+08
3.343172e-10	97.212807	3.343172e-10	1.6065151e+08
3.5094265e-10	96.941679	3.5094265e-10	1.6020119e+08
3.6839937e-10	96.658154	3.6839937e-10	1.5973035e+08
3.8672893e-10	96.361724	3.8672893e-10	1.5923817e+08
4.0597497e-10	96.051868	4.0597497e-10	1.5872379e+08
4.2618331e-10	95.728048	4.2618331e-10	1.581863e+08
4.4740207e-10	95.389713	4.4740207e-10	1.5762482e+08
4.6968177e-10	95.036299	4.6968177e-10	1.570384e+08
4.9307545e-10	94.667226	4.9307545e-10	1.5642609e+08
5.1763881e-10	94.281904	5.1763881e-10	1.5578692e+08
5.4343034e-10	93.87973	5.4343034e-10	1.551199e+08
5.7051145e-10	93.460089	5.7051145e-10	1.5442401e+08
5.9894662e-10	93.022358	5.9894662e-10	1.5369822e+08
6.2880354e-10	92.565903	6.2880354e-10	1.5294149e+08
6.6015331e-10	92.090083	6.6015331e-10	1.5215276e+08
6.9307057e-10	91.594253	6.9307057e-10	1.5133098e+08
7.2763369e-10	91.077762	7.2763369e-10	1.5047506e+08
7.6392497e-10	90.539959	7.6392497e-10	1.4958394e+08
8.0203081e-10	89.980192	8.0203081e-10	1.4865655e+08
8.4204194e-10	89.397812	8.4204194e-10	1.4769181e+08
8.8405363e-10	88.792178	8.8405363e-10	1.4668866e+08
9.281659e-10	88.162654	9.281659e-10	1.4564607e+08
9.7448379e-10	87.508621	9.7448379e-10	1.4456302e+08
1e-09	87.151338	1e-09	1.4397142e+08
1.0510655e-09	86.442676	1.0510655e-09	1.427981e+08
1.1046842e-09	85.70762	1.1046842e-09	1.4158121e+08
1.1609839e-09	84.945639	1.1609839e-09	1.4031989e+08
1.2200986e-09	84.156234	1.2200986e-09	1.390133e+08
1.282169e-09	83.338952	1.282169e-09	1.3766071e+08
1.3473429e-09	82.493384	1.3473429e-09	1.3626145e+08
1.4157755e-09	81.619173	1.4157755e-09	1.3481493e+08
1.4876297e-09	80.716026	1.4876297e-09	1.3332066e+08
1.5630767e-09	79.783713	1.5630767e-09	1.3177828e+08
1.642296e-09	78.822081	1.642296e-09	1.3018754e+08
1.7254763e-09	77.831058	1.7254763e-09	1.2854832e+08
1.8128156e-09	76.810664	1.8128156e-09	1.2686065e+08
1.9045218e-09	75.761014	1.9045218e-09	1.2512474e+08
2e-09	74.691345	2e-09	1.2335585e+08
2.1011061e-09	73.583765	2.1011061e-09	1.2152441e+08
2.2072676e-09	72.447947	2.2072676e-09	1.1964641e+08
2.3187371e-09	71.284485	2.3187371e-09	1.1772284e+08
2.4357801e-09	70.09411	2.4357801e-09	1.1575491e+08
2.5586752e-09	68.877701	2.5586752e-09	1.1374408e+08
2.6877151e-09	67.636291	2.6877151e-09	1.1169204e+08
2.823207e-09	66.371073	2.823207e-09	1.0960078e+08
2.9654735e-09	65.083404	2.9654735e-09	1.0747253e+08
3e-09	64.777065	3e-09	1.0696624e+08
3.1493798e-09	63.478561	3.1493798e-09	1.0482024e+08
3.3062286e-09	62.160957	3.3062286e-09	1.0264279e+08
3.4709199e-09	60.826111	3.4709199e-09	1.0043696e+08
3.6438457e-09	59.476057	3.6438457e-09	98206109
3.8254178e-09	58.112998	3.8254178e-09	95953881
4.0160685e-09	56.739305	4.0160685e-09	93684188
4.2162517e-09	55.357511	4.2162517e-09	91401211
4.4264441e-09	53.970296	4.4264441e-09	89109378
4.6471461e-09	52.580483	4.6471461e-09	86813347
4.8788833e-09	51.191018	4.8788833e-09	84517981
5.1222072e-09	49.804952	5.1222072e-09	82228319
5.3776974e-09	48.425422	5.3776974e-09	79949536
5.6459621e-09	47.055625	5.6459621e-09	77686910
5.92764e-09	45.69879	5.92764e-09	75445769
6.2234018e-09	44.35815	6.2234018e-09	73231447
6.5339517e-09	43.036903	6.5339517e-09	71049223
6.8600291e-09	41.738183	6.8600291e-09	68904267
7.2024104e-09	40.465017	7.2024104e-09	66801570
7.5619107e-09	39.220286	7.5619107e-09	64745889
7.9393861e-09	38.006687	7.9393861e-09	62741672
8.3357352e-09	36.826692	8.3357352e-09	60792993
8.7519018e-09	35.682506	8.7519018e-09	58903490
9.1888767e-09	34.576033	9.1888767e-09	57076302
9.6477004e-09	33.508839	9.6477004e-09	55314009
1.0129465e-08	32.48212	1.0129465e-08	53618582
1.0635318e-08	31.496681	1.0635318e-08	51991344
1.1166464e-08	30.55291	1.1166464e-08	50432933
1.1724167e-08	29.650771	1.1724167e-08	48943284
1.2309755e-08	28.789795	1.2309755e-08	47521620
1.2924623e-08	27.969088	1.2924623e-08	46166460
1.3570234e-08	27.18734	1.3570234e-08	44875642
1.4248125e-08	26.442854	1.4248125e-08	43646356
1.4959911e-08	25.733567	1.4959911e-08	42475199
1.5707287e-08	25.057102	1.5707287e-08	41358240
1.6492031e-08	24.410806	1.6492031e-08	40291101
1.7316012e-08	23.791809	1.7316012e-08	39269041
1.8181193e-08	23.197083	1.8181193e-08	38287061
1.9089632e-08	22.623503	1.9089632e-08	37340003
2.0043493e-08	22.067914	2.0043493e-08	36422655
2.1045048e-08	21.52719	2.1045048e-08	35529858
2.209668e-08	20.998295	2.209668e-08	34656603
2.3200894e-08	20.478344	2.3200894e-08	33798124
2.4360318e-08	19.964644	2.4360318e-08	32949979
2.5577714e-08	19.454742	2.5577714e-08	32108117
2.685598e-08	18.946453	2.685598e-08	31268935
2.8198159e-08	18.437886	2.8198159e-08	30429311
2.9607446e-08	17.927457	2.9607446e-08	29586630
3.1087198e-08	17.413894	3.1087198e-08	28738795
3.2640938e-08	16.896233	3.2640938e-08	27884214
3.4272365e-08	16.373807	3.4272365e-08	27021790
3.5985363e-08	15.846235	3.5985363e-08	26150890
3.7784011e-08	15.313396	3.7784011e-08	25271317
3.9672591e-08	14.775408	3.9672591e-08	24383267
4.1655601e-08	14.232608	4.1655601e-08	23487295
4.373776e-08	13.685523	4.373776e-08	22584272
4.5924028e-08	13.134852	4.5924028e-08	21675349
4.8219609e-08	12.581439	4.8219609e-08	20761923
5.062997e-08	12.026261	5.062997e-08	19845602
5.3160848e-08	11.470402	5.3160848e-08	18928177
5.581827e-08	10.915045	5.581827e-08	18011598
5.8608564e-08	10.36145	5.8608564e-08	17097947
6.1538372e-08	9.8109486	6.1538372e-08	16189417
6.461467e-08	9.2649235	6.461467e-08	15288291
6.7844783e-08	8.7248012	6.7844783e-08	14396922
7.1236402e-08	8.1920369	7.1236402e-08	13517710
7.4797602e-08	7.6681013	7.4797602e-08	12653081
7.8536862e-08	7.1544666	7.8536862e-08	11805464
8.2463085e-08	6.6525918	8.2463085e-08	10977265
8.6585619e-08	6.1639065	8.6585619e-08	10170841
9.091428e-08	5.6897949	9.091428e-08	9388477.2
9.5459374e-08	5.2315788	9.5459374e-08	8632351.7
1.0023172e-07	4.7905	1.0023172e-07	7904513.3
1.0524269e-07	4.3677034	1.0524269e-07	7206849.9
1.105042e-07	3.9642201	1.105042e-07	6541061.9
1.1602879e-07	3.5809511	1.1602879e-07	5908635.2
1.2182961e-07	3.218653	1.2182961e-07	5310817
1.2792047e-07	2.8779242	1.2792047e-07	4748594
1.3431588e-07	2.5591942	1.3431588e-07	4222673.8
1.4103105e-07	2.2627149	1.4103105e-07	3733471.7
1.4808198e-07	1.9885554	1.4808198e-07	3281100.5
1.5548546e-07	1.7365992	1.5548546e-07	2865367.7
1.6325911e-07	1.5065459	1.6325911e-07	2485777
1.7142145e-07	1.297916	1.7142145e-07	2141536.6
1.799919e-07	1.1100596	1.799919e-07	1831573.7
1.8899088e-07	0.94216874	1.8899088e-07	1554555
1.984398e-07	0.7932936	1.984398e-07	1308912.8
2.0836117e-07	0.66236103	2.0836117e-07	1092876.3
2.1877861e-07	0.54819638	2.1877861e-07	904506.97
2.2971692e-07	0.44954695	2.2971692e-07	741737.77
2.4120214e-07	0.36510687	2.4120214e-07	602413.9
2.5326163e-07	0.29354236	2.5326163e-07	484334.56
2.6592409e-07	0.23351677	2.6592409e-07	385294.23
2.7921968e-07	0.18371434	2.7921968e-07	303121.88
2.9318004e-07	0.1428621	2.9318004e-07	235717.08
3.0783842e-07	0.10974908	3.0783842e-07	181081.8
3.2322972e-07	0.083242468	3.2322972e-07	137346.86
3.3939059e-07	0.062300023	3.3939059e-07	102792.61
3.563595e-07	0.045978845	3.563595e-07	75863.292
3.7417685e-07	0.033440268	3.7417685e-07	55175.125
3.9288507e-07	0.023951125	3.9288507e-07	39518.409
4.1252871e-07	0.016881693	4.1252871e-07	27854.123
4.3315452e-07	0.011700805	4.3315452e-07	19305.862
4.5481163e-07	0.007968683	4.5481163e-07	13148.009
4.7755159e-07	0.0053281328	4.7755159e-07	8791.206
5.0142855e-07	0.0034947191	5.0142855e-07	5766.1462
5.2649936e-07	0.0022465348	5.2649936e-07	3706.6919
5.5282371e-07	0.0014140858	5.5282371e-07	2333.1842
5.8046427e-07	0.00087072427	5.8046427e-07	1436.6593
6.0948686e-07	0.00052395028	6.0948686e-07	864.49609
6.3996059e-07	0.00030778485	6.3996059e-07	507.83176
6.71958e-07	0.00017630941	6.71958e-07	290.90252
7.0555528e-07	9.837335e-05	7.0555528e-07	162.31114
7.4083242e-07	5.3399152e-05	7.4083242e-07	88.105509
7.7787342e-07	2.8164703e-05	7.7787342e-07	46.469675
8.1676647e-07	1.4415387e-05	8.1676647e-07	23.783852
8.5760417e-07	7.1500966e-06	8.5760417e-07	11.796413
9.0048376e-07	3.4320712e-06	9.0048376e-07	5.6618195
9.4550733e-07	1.591994e-06	9.4550733e-07	2.6257656
9.9278208e-07	7.1262016e-07	9.9278208e-07	1.1748338
1e-06	6.2732934e-07	1e-06	1.0341073
