# Supplementary material for: Bulk and surface recombination properties in thin film semiconductors with different surface treatments from time-resolved photoluminescence measurements
Source: Sci Rep. 2019 Mar 29;9:5385. doi: 10.1038/s41598-019-41716-x (PMC6440953; doi:10.1038/s41598-019-41716-x)
Supplement: Supplementary file 2 — Dataset 1 [file 41598_2019_41716_MOESM2_ESM.zip › Matlab_TRPL_1D_sim_Empa_v2/example_data/example_3_Empa_TCAD_simulations_and_Maiberg_extracts/example3_TCAD_Empa_curve4.csv]

edens X	edens Y	rad X	rad Y
1e-14	0.0100265	1e-14	16643.791
2.05e-14	0.020554311	2.05e-14	34119.758
3.1525e-14	0.031608501	3.1525e-14	52469.51
4.310125e-14	0.043215385	4.310125e-14	71736.733
5.5256313e-14	0.055402597	5.5256313e-14	91967.299
6.8019128e-14	0.068199152	6.8019128e-14	113209.37
8.1420085e-14	0.081635515	8.1420085e-14	135513.53
9.5491089e-14	0.095743674	9.5491089e-14	158932.87
1.1026564e-13	0.11055722	1.1026564e-13	183523.16
1.2577893e-13	0.12611141	1.2577893e-13	209342.93
1.4206787e-13	0.14244329	1.4206787e-13	236453.65
1.5917127e-13	0.15959172	1.5917127e-13	264919.88
1.7712983e-13	0.17759755	1.7712983e-13	294809.38
1.9598632e-13	0.19650362	1.9598632e-13	326193.31
2.1578564e-13	0.21635496	2.1578564e-13	359146.4
2.3657492e-13	0.23719882	2.3657492e-13	393747.08
2.5840366e-13	0.25908481	2.5840366e-13	430077.74
2.8132385e-13	0.28206505	2.8132385e-13	468224.88
3.0539004e-13	0.30619424	3.0539004e-13	508279.3
3.3065954e-13	0.33152982	3.3065954e-13	550336.37
3.5719252e-13	0.3581321	3.5719252e-13	594496.2
3.8505214e-13	0.38606441	3.8505214e-13	640863.94
4.1430475e-13	0.41539324	4.1430475e-13	689549.96
4.4501999e-13	0.44618841	4.4501999e-13	740670.17
4.7727099e-13	0.47852323	4.7727099e-13	794346.26
5.1113454e-13	0.51247466	5.1113454e-13	850706.03
5.4669126e-13	0.54812352	5.4669126e-13	909883.63
5.8402583e-13	0.58555467	5.8402583e-13	972019.95
6.2322712e-13	0.62485722	6.2322712e-13	1037262.9
6.6438848e-13	0.6661247	6.6438848e-13	1105767.8
7.076079e-13	0.70945536	7.076079e-13	1177697.7
7.5298829e-13	0.75495232	7.5298829e-13	1253223.9
8.0063771e-13	0.80272389	8.0063771e-13	1332526.1
8.5066959e-13	0.85288375	8.5066959e-13	1415793.1
9.0320307e-13	0.90555131	9.0320307e-13	1503223.1
9.5836323e-13	0.96085192	9.5836323e-13	1595024.3
1.0162814e-12	1.0189172	1.0162814e-12	1691415.2
1.0770955e-12	1.0798853	1.0770955e-12	1792625.1
1.1409502e-12	1.1439014	1.1409502e-12	1898895
1.2079977e-12	1.2111178	1.2079977e-12	2010478
1.2783976e-12	1.2816945	1.2783976e-12	2127639.4
1.3523175e-12	1.3557994	1.3523175e-12	2250658.3
1.4299334e-12	1.4336089	1.4299334e-12	2379827.4
1.5114301e-12	1.5153082	1.5114301e-12	2515454.2
1.5970016e-12	1.6010916	1.5970016e-12	2657861.5
1.6868516e-12	1.6911633	1.6868516e-12	2807388.1
1.7811942e-12	1.7857376	1.7811942e-12	2964390
1.8802539e-12	1.8850396	1.8802539e-12	3129240.9
1.9842666e-12	1.9893055	1.9842666e-12	3302333
2.09348e-12	2.0987833	2.09348e-12	3484078.3
2.208154e-12	2.2137337	2.208154e-12	3674909.2
2.3285617e-12	2.3344299	2.3285617e-12	3875280
2.4549897e-12	2.4611593	2.4549897e-12	4085667.5
2.5877392e-12	2.5942231	2.5877392e-12	4306572.2
2.7271262e-12	2.7339381	2.7271262e-12	4538519.8
2.8734825e-12	2.8806364	2.8734825e-12	4782062.2
3.0271566e-12	3.0346671	3.0271566e-12	5037779
3.1885144e-12	3.1963965	3.1885144e-12	5306278.4
3.3579402e-12	3.3662092	3.3579402e-12	5588199.5
3.5358372e-12	3.5445091	3.5358372e-12	5884212.8
3.722629e-12	3.7317201	3.722629e-12	6195022.5
3.9187605e-12	3.9282876	3.9187605e-12	6521368.2
4.1246985e-12	4.1346787	4.1246985e-12	6864026.1
4.3409334e-12	4.3513843	4.3409334e-12	7223811.4
4.5679801e-12	4.5789196	4.5679801e-12	7601579.7
4.8063791e-12	4.8178254	4.8063791e-12	7998229.6
5.0566981e-12	5.0686697	5.0566981e-12	8414704.6
5.319533e-12	5.3320486	5.319533e-12	8851995
5.5955096e-12	5.6085882	5.5955096e-12	9311140.9
5.8852851e-12	5.8989456	5.8852851e-12	9793234
6.1895494e-12	6.2038107	6.1895494e-12	10299421
6.5090268e-12	6.523908	6.5090268e-12	10830904
6.8444782e-12	6.8599978	6.8444782e-12	11388949
7.1967021e-12	7.2128786	7.1967021e-12	11974881
7.5665372e-12	7.5833885	7.5665372e-12	12590093
7.954864e-12	7.9724075	7.954864e-12	13236048
8.3626072e-12	8.3808592	8.3626072e-12	13914280
8.7907376e-12	8.8097135	8.7907376e-12	14626402
9.2402745e-12	9.2599885	9.2402745e-12	15374106
9.7122882e-12	9.7327529	9.7122882e-12	16159169
1.0207903e-11	10.229129	1.0207903e-11	16983455
1.0728298e-11	10.750294	1.0728298e-11	17848923
1.1274713e-11	11.297485	1.1274713e-11	18757628
1.1848448e-11	11.871999	1.1848448e-11	19711729
1.2450871e-11	12.4752	1.2450871e-11	20713492
1.3083414e-11	13.108517	1.3083414e-11	21765295
1.3747585e-11	13.773451	1.3747585e-11	22869634
1.4444964e-11	14.47158	1.4444964e-11	24029133
1.5177212e-11	15.204556	1.5177212e-11	25246541
1.5946073e-11	15.974117	1.5946073e-11	26524749
1.6753377e-11	16.782085	1.6753377e-11	27866789
1.7601045e-11	17.630372	1.7601045e-11	29275844
1.8491098e-11	18.520988	1.8491098e-11	30755256
1.9425653e-11	19.45604	1.9425653e-11	32308533
2.0406935e-11	20.437739	2.0406935e-11	33939358
2.1437282e-11	21.468408	2.1437282e-11	35651596
2.2519146e-11	22.550483	2.2519146e-11	37449304
2.3655103e-11	23.686521	2.3655103e-11	39336741
2.4847859e-11	24.879206	2.4847859e-11	41318378
2.6100252e-11	26.131354	2.6100252e-11	43398907
2.7415264e-11	27.445922	2.7415264e-11	45583253
2.8796027e-11	28.826011	2.8796027e-11	47876584
3.0245829e-11	30.274876	3.0245829e-11	50284327
3.176812e-11	31.795932	3.176812e-11	52812176
3.3366526e-11	33.392764	3.3366526e-11	55466105
3.5044852e-11	35.069131	3.5044852e-11	58252389
3.6807095e-11	36.828979	3.6807095e-11	61177608
3.865745e-11	38.676447	3.865745e-11	64248671
4.0600322e-11	40.61588	4.0600322e-11	67472826
4.2640338e-11	42.651833	4.2640338e-11	70857680
4.4782355e-11	44.789085	4.4782355e-11	74411216
4.7031473e-11	47.032652	4.7031473e-11	78141809
4.9393047e-11	49.387793	4.9393047e-11	82058249
5e-11	49.992993	5e-11	83064709
5.2479652e-11	52.465058	5.2479652e-11	87176027
5.5083287e-11	55.059992	5.5083287e-11	91492078
5.7817104e-11	57.783865	5.7817104e-11	96023012
6.0687612e-11	60.64304	6.0687612e-11	1.0077948e+08
6.3701644e-11	63.644192	6.3701644e-11	1.0577265e+08
6.6866379e-11	66.794319	6.6866379e-11	1.1101424e+08
7.018935e-11	70.100761	7.018935e-11	1.1651655e+08
7.367847e-11	73.571212	7.367847e-11	1.2229247e+08
7.7342046e-11	77.213738	7.7342046e-11	1.2835552e+08
8.1188801e-11	81.036796	8.1188801e-11	1.347199e+08
8.5227893e-11	85.049251	8.5227893e-11	1.4140046e+08
8.946894e-11	89.260394	8.946894e-11	1.4841282e+08
9.3922039e-11	93.679963	9.3922039e-11	1.5577332e+08
9.8597794e-11	98.318162	9.8597794e-11	1.6349913e+08
9.9999e-11	99.707646	9.9999e-11	1.6581382e+08
1.0490854e-10	101.39303	1.0490854e-10	1.6862076e+08
1.1006356e-10	101.33492	1.1006356e-10	1.6852265e+08
1.1547633e-10	101.27395	1.1547633e-10	1.6841975e+08
1.2115974e-10	101.21	1.2115974e-10	1.6831186e+08
1.2712732e-10	101.14291	1.2712732e-10	1.6819873e+08
1.3339328e-10	101.07254	1.3339328e-10	1.6808011e+08
1.3997253e-10	100.99873	1.3997253e-10	1.6795573e+08
1.4688075e-10	100.92131	1.4688075e-10	1.6782533e+08
1.5413438e-10	100.84012	1.5413438e-10	1.6768862e+08
1.6175069e-10	100.75498	1.6175069e-10	1.675453e+08
1.6974782e-10	100.66569	1.6974782e-10	1.6739505e+08
1.781448e-10	100.57207	1.781448e-10	1.6723756e+08
1.8696163e-10	100.4739	1.8696163e-10	1.6707248e+08
1.9621931e-10	100.37098	1.9621931e-10	1.6689946e+08
2.0593986e-10	100.26309	2.0593986e-10	1.6671813e+08
2.1614645e-10	100.14998	2.1614645e-10	1.6652811e+08
2.2686336e-10	100.03143	2.2686336e-10	1.6632898e+08
2.3811612e-10	99.907167	2.3811612e-10	1.6612034e+08
2.4993152e-10	99.776943	2.4993152e-10	1.6590175e+08
2.6233769e-10	99.64048	2.6233769e-10	1.6567274e+08
2.7536417e-10	99.497494	2.7536417e-10	1.6543286e+08
2.8904197e-10	99.347687	2.8904197e-10	1.651816e+08
3.0340366e-10	99.190751	3.0340366e-10	1.6491846e+08
3.1848343e-10	99.026366	3.1848343e-10	1.646429e+08
3.343172e-10	98.854199	3.343172e-10	1.6435437e+08
3.5094265e-10	98.673903	3.5094265e-10	1.6405229e+08
3.6839937e-10	98.485119	3.6839937e-10	1.6373607e+08
3.8672893e-10	98.287476	3.8672893e-10	1.6340509e+08
4.0597497e-10	98.080585	4.0597497e-10	1.6305871e+08
4.2618331e-10	97.864048	4.2618331e-10	1.6269627e+08
4.4740207e-10	97.637451	4.4740207e-10	1.6231707e+08
4.6968177e-10	97.400365	4.6968177e-10	1.6192042e+08
4.9307545e-10	97.152347	4.9307545e-10	1.6150557e+08
5.1763881e-10	96.892941	5.1763881e-10	1.6107176e+08
5.4343034e-10	96.621675	5.4343034e-10	1.6061823e+08
5.7051145e-10	96.338064	5.7051145e-10	1.6014415e+08
5.9894662e-10	96.041608	5.9894662e-10	1.596487e+08
6.2880354e-10	95.731792	6.2880354e-10	1.5913103e+08
6.6015331e-10	95.408089	6.6015331e-10	1.5859027e+08
6.9307057e-10	95.069959	6.9307057e-10	1.5802551e+08
7.2763369e-10	94.716845	7.2763369e-10	1.5743585e+08
7.6392497e-10	94.348184	7.6392497e-10	1.5682033e+08
8.0203081e-10	93.963395	8.0203081e-10	1.56178e+08
8.4204194e-10	93.561889	8.4204194e-10	1.5550789e+08
8.8405363e-10	93.143069	8.8405363e-10	1.5480901e+08
9.281659e-10	92.706326	9.281659e-10	1.5408034e+08
9.7448379e-10	92.251044	9.7448379e-10	1.5332086e+08
1e-09	92.001666	1e-09	1.5290492e+08
1.0510655e-09	91.505619	1.0510655e-09	1.5207764e+08
1.1046842e-09	90.989086	1.1046842e-09	1.5121635e+08
1.1609839e-09	90.451437	1.1609839e-09	1.5031998e+08
1.2200986e-09	89.892044	1.2200986e-09	1.4938749e+08
1.282169e-09	89.310283	1.282169e-09	1.4841787e+08
1.3473429e-09	88.705537	1.3473429e-09	1.4741007e+08
1.4157755e-09	88.077201	1.4157755e-09	1.4636311e+08
1.4876297e-09	87.424684	1.4876297e-09	1.4527601e+08
1.5630767e-09	86.747413	1.5630767e-09	1.441478e+08
1.642296e-09	86.044835	1.642296e-09	1.4297759e+08
1.7254763e-09	85.316427	1.7254763e-09	1.4176451e+08
1.8128156e-09	84.561694	1.8128156e-09	1.4050773e+08
1.9045218e-09	83.780178	1.9045218e-09	1.392065e+08
2e-09	82.978244	2e-09	1.3787142e+08
2.1011061e-09	82.141857	2.1011061e-09	1.3647914e+08
2.2072676e-09	81.277583	2.2072676e-09	1.3504058e+08
2.3187371e-09	80.385166	2.3187371e-09	1.3355532e+08
2.4357801e-09	79.464414	2.4357801e-09	1.3202306e+08
2.5586752e-09	78.515211	2.5586752e-09	1.304436e+08
2.6877151e-09	77.537517	2.6877151e-09	1.2881687e+08
2.823207e-09	76.53138	2.823207e-09	1.2714297e+08
2.9654735e-09	75.496942	2.9654735e-09	1.2542213e+08
3e-09	75.24924	3e-09	1.2501009e+08
3.1493798e-09	74.192267	3.1493798e-09	1.2325193e+08
3.3062286e-09	73.107708	3.3062286e-09	1.2144803e+08
3.4709199e-09	71.996024	3.4709199e-09	1.1959915e+08
3.6438457e-09	70.857794	3.6438457e-09	1.1770625e+08
3.8254178e-09	69.693725	3.8254178e-09	1.1577052e+08
4.0160685e-09	68.504654	4.0160685e-09	1.1379334e+08
4.2162517e-09	67.291555	4.2162517e-09	1.1177634e+08
4.4264441e-09	66.055543	4.4264441e-09	1.0972137e+08
4.6471461e-09	64.797876	4.6471461e-09	1.0763052e+08
4.8788833e-09	63.519955	4.8788833e-09	1.0550612e+08
5.1222072e-09	62.223328	5.1222072e-09	1.0335074e+08
5.3776974e-09	60.909686	5.3776974e-09	1.0116719e+08
5.6459621e-09	59.58086	5.6459621e-09	98958512
5.92764e-09	58.238817	5.92764e-09	96727977
6.2234018e-09	56.885652	6.2234018e-09	94479063
6.5339517e-09	55.52358	6.5339517e-09	92215446
6.8600291e-09	54.154919	6.8600291e-09	89940979
7.2024104e-09	52.782084	7.2024104e-09	87659669
7.5619107e-09	51.407562	7.5619107e-09	85375647
7.9393861e-09	50.033899	7.9393861e-09	83093138
8.3357352e-09	48.663671	8.3357352e-09	80816422
8.7519018e-09	47.299468	8.7519018e-09	78549794
9.1888767e-09	45.943859	9.1888767e-09	76297522
9.6477004e-09	44.599371	9.6477004e-09	74063798
1.0129465e-08	43.268454	1.0129465e-08	71852689
1.0635318e-08	41.953453	1.0635318e-08	69668087
1.1166464e-08	40.656577	1.1166464e-08	67513655
1.1724167e-08	39.379866	1.1724167e-08	65392780
1.2309755e-08	38.125163	1.2309755e-08	63308517
1.2924623e-08	36.894085	1.2924623e-08	61263550
1.3570234e-08	35.687999	1.3570234e-08	59260145
1.4248125e-08	34.507999	1.4248125e-08	57300114
1.4959911e-08	33.354889	1.4959911e-08	55384792
1.5707287e-08	32.229173	1.5707287e-08	53515009
1.6492031e-08	31.131047	1.6492031e-08	51691089
1.7316012e-08	30.060401	1.7316012e-08	49912844
1.8181193e-08	29.016827	1.8181193e-08	48179596
1.9089632e-08	27.999634	1.9089632e-08	46490196
2.0043493e-08	27.007874	2.0043493e-08	44843064
2.1045048e-08	26.04037	2.1045048e-08	43236244
2.209668e-08	25.095752	2.209668e-08	41667460
2.3200894e-08	24.172503	2.3200894e-08	40134191
2.4360318e-08	23.269004	2.4360318e-08	38633748
2.5577714e-08	22.383588	2.5577714e-08	37163359
2.685598e-08	21.514588	2.685598e-08	35720257
2.8198159e-08	20.660396	2.8198159e-08	34301768
2.9607446e-08	19.819506	2.9607446e-08	32905395
3.1087198e-08	18.990569	3.1087198e-08	31528894
3.2640938e-08	18.17243	3.2640938e-08	30170346
3.4272365e-08	17.364164	3.4272365e-08	28828216
3.5985363e-08	16.565105	3.5985363e-08	27501398
3.7784011e-08	15.774865	3.7784011e-08	26189244
3.9672591e-08	14.993339	3.9672591e-08	24891582
4.1655601e-08	14.220712	4.1655601e-08	23608717
4.373776e-08	13.457445	4.373776e-08	22341415
4.5924028e-08	12.704264	4.5924028e-08	21090877
4.8219609e-08	11.962129	4.8219609e-08	19858700
5.062997e-08	11.232213	5.062997e-08	18646826
5.3160848e-08	10.515861	5.3160848e-08	17457490
5.581827e-08	9.8145577	5.581827e-08	16293154
5.8608564e-08	9.1298841	5.8608564e-08	15156442
6.1538372e-08	8.4634812	6.1538372e-08	14050077
6.461467e-08	7.8170078	6.461467e-08	12976811
6.7844783e-08	7.1921029	6.7844783e-08	11939365
7.1236402e-08	6.5903481	7.1236402e-08	10940362
7.4797602e-08	6.013233	7.4797602e-08	9982273.7
7.8536862e-08	5.4621235	7.8536862e-08	9067366.4
8.2463085e-08	4.9382318	8.2463085e-08	8197651.3
8.6585619e-08	4.4425914	8.6585619e-08	7374842.9
9.091428e-08	3.9760345	9.091428e-08	6600321.4
9.5459374e-08	3.5391737	9.5459374e-08	5875102.7
1.0023172e-07	3.1323878	1.0023172e-07	5199814.4
1.0524269e-07	2.7558119	1.0524269e-07	4574680.3
1.105042e-07	2.4093332	1.105042e-07	3999511.7
1.1602879e-07	2.0925902	1.1602879e-07	3473708.3
1.2182961e-07	1.8049787	1.2182961e-07	2996266
1.2792047e-07	1.5456619	1.2792047e-07	2565795.2
1.3431588e-07	1.313586	1.3431588e-07	2180546.3
1.4103105e-07	1.1075007	1.4103105e-07	1838443.1
1.4808198e-07	0.92598385	1.4808198e-07	1537124.5
1.5548546e-07	0.76746975	1.5548546e-07	1273991.2
1.6325911e-07	0.63028065	1.6325911e-07	1046257.9
1.7142145e-07	0.51265996	1.7142145e-07	851008.32
1.799919e-07	0.41280648	1.799919e-07	685252.47
1.8899088e-07	0.32890841	1.8899088e-07	545982.64
1.984398e-07	0.25917602	1.984398e-07	430227.8
2.0836117e-07	0.20187194	2.0836117e-07	335103.86
2.1877861e-07	0.15533801	2.1877861e-07	257858.27
2.2971692e-07	0.11801808	2.2971692e-07	195907.82
2.4120214e-07	0.088475967	2.4120214e-07	146868.43
2.5326163e-07	0.065408325	2.5326163e-07	108576.56
2.6592409e-07	0.047652332	2.6592409e-07	79101.947
2.7921968e-07	0.034188355	2.7921968e-07	56752.001
2.9318004e-07	0.024137988	2.9318004e-07	40068.585
3.0783842e-07	0.016758089	3.0783842e-07	27818.096
3.2322972e-07	0.011431558	3.2322972e-07	18976.158
3.3939059e-07	0.0076557078	3.3939059e-07	12708.322
3.563595e-07	0.0050290934	3.563595e-07	8348.1941
3.7417685e-07	0.0032376288	3.7417685e-07	5374.3984
3.9288507e-07	0.0020407434	3.9288507e-07	3387.5925
4.1252871e-07	0.0012581906	4.1252871e-07	2088.5703
4.3315452e-07	0.00075797448	4.3315452e-07	1258.2216
4.5481163e-07	0.00044570381	4.5481163e-07	739.85846
4.7755159e-07	0.00025552548	4.7755159e-07	424.16623
5.0142855e-07	0.00014266217	5.0142855e-07	236.8154
5.2649936e-07	7.7470803e-05	5.2649936e-07	128.59903
5.5282371e-07	4.0866364e-05	5.5282371e-07	67.836389
5.8046427e-07	2.0912808e-05	5.8046427e-07	34.713884
6.0948686e-07	1.0367455e-05	6.0948686e-07	17.208807
6.3996059e-07	4.9718368e-06	6.3996059e-07	8.2521888
6.71958e-07	2.3030278e-06	6.71958e-07	3.8220191
7.0555528e-07	1.0288854e-06	7.0555528e-07	1.7069682
7.4083242e-07	4.426937e-07	7.4083242e-07	0.73390167
7.7787342e-07	1.8324751e-07	7.7787342e-07	0.30322618
8.1676647e-07	7.2973986e-08	8.1676647e-07	0.12017433
8.5760417e-07	2.8047228e-08	8.5760417e-07	0.045596803
9.0048376e-07	1.0536451e-08	9.0048376e-07	0.016529263
9.4550733e-07	4.0203169e-09	9.4550733e-07	0.0057126103
9.9278208e-07	1.7101147e-09	9.9278208e-07	0.0018777208
1e-06	1.5315492e-09	1e-06	0.0015813056
