# Supplementary material for: Bulk and surface recombination properties in thin film semiconductors with different surface treatments from time-resolved photoluminescence measurements
Source: Sci Rep. 2019 Mar 29;9:5385. doi: 10.1038/s41598-019-41716-x (PMC6440953; doi:10.1038/s41598-019-41716-x)
Supplement: Supplementary file 2 — Dataset 1 [file 41598_2019_41716_MOESM2_ESM.zip › Matlab_TRPL_1D_sim_Empa_v2/example_data/example_3_Empa_TCAD_simulations_and_Maiberg_extracts/example3_TCAD_Empa_curve5.csv]

edens X	edens Y	rad X	rad Y
1e-14	0.010026501	1e-14	16694.026
2.05e-14	0.020554318	2.05e-14	34222.746
3.1525e-14	0.031608516	3.1525e-14	52627.893
4.310125e-14	0.043215413	4.310125e-14	71953.288
5.5256313e-14	0.055402643	5.5256313e-14	92244.943
6.8019128e-14	0.068199221	6.8019128e-14	113551.17
8.1420085e-14	0.081635614	8.1420085e-14	135922.69
9.5491089e-14	0.095743811	9.5491089e-14	159412.78
1.1026564e-13	0.1105574	1.1026564e-13	184077.35
1.2577893e-13	0.12611165	1.2577893e-13	209975.14
1.4206787e-13	0.14244359	1.4206787e-13	237167.8
1.5917127e-13	0.15959211	1.5917127e-13	265720.07
1.7712983e-13	0.17759802	1.7712983e-13	295699.93
1.9598632e-13	0.1965042	1.9598632e-13	327178.76
2.1578564e-13	0.21635566	2.1578564e-13	360231.5
2.3657492e-13	0.23719966	2.3657492e-13	394936.85
2.5840366e-13	0.25908582	2.5840366e-13	431377.43
2.8132385e-13	0.28206624	2.8132385e-13	469640.01
3.0539004e-13	0.30619565	3.0539004e-13	509815.67
3.3065954e-13	0.33153147	3.3065954e-13	552000.07
3.5719252e-13	0.35813402	3.5719252e-13	596293.64
3.8505214e-13	0.38606664	3.8505214e-13	642801.83
4.1430475e-13	0.41539582	4.1430475e-13	691635.38
4.4501999e-13	0.44619139	4.4501999e-13	742910.53
4.7727099e-13	0.47852665	4.7727099e-13	796749.37
5.1113454e-13	0.51247858	5.1113454e-13	853280.07
5.4669126e-13	0.54812801	5.4669126e-13	912637.21
5.8402583e-13	0.5855598	5.8402583e-13	974962.11
6.2322712e-13	0.62486306	6.2322712e-13	1040403.2
6.6438848e-13	0.66613134	6.6438848e-13	1109116.1
7.076079e-13	0.70946289	7.076079e-13	1181264.6
7.5298829e-13	0.75496085	7.5298829e-13	1257020.4
8.0063771e-13	0.80273352	8.0063771e-13	1336563.8
8.5066959e-13	0.85289463	8.5066959e-13	1420084.2
9.0320307e-13	0.90556358	9.0320307e-13	1507780.4
9.5836323e-13	0.96086573	9.5836323e-13	1599861.2
1.0162814e-12	1.0189327	1.0162814e-12	1696545.8
1.0770955e-12	1.0799028	1.0770955e-12	1798064.4
1.1409502e-12	1.143921	1.1409502e-12	1904658.6
1.2079977e-12	1.2111398	1.2079977e-12	2016582.2
1.2783976e-12	1.2817191	1.2783976e-12	2134101.6
1.3523175e-12	1.3558269	1.3523175e-12	2257496.7
1.4299334e-12	1.4336397	1.4299334e-12	2387061
1.5114301e-12	1.5153425	1.5114301e-12	2523103.1
1.5970016e-12	1.6011299	1.5970016e-12	2665946.8
1.6868516e-12	1.6912061	1.6868516e-12	2815932.1
1.7811942e-12	1.7857853	1.7811942e-12	2973416
1.8802539e-12	1.8850927	1.8802539e-12	3138773.4
1.9842666e-12	1.9893647	1.9842666e-12	3312398
2.09348e-12	2.0988492	2.09348e-12	3494702.9
2.208154e-12	2.213807	2.208154e-12	3686122.1
2.3285617e-12	2.3345114	2.3285617e-12	3887111.3
2.4549897e-12	2.4612499	2.4549897e-12	4098148.7
2.5877392e-12	2.5943238	2.5877392e-12	4319736.8
2.7271262e-12	2.7340499	2.7271262e-12	4552403
2.8734825e-12	2.8807605	2.8734825e-12	4796700.9
3.0271566e-12	3.0348049	3.0271566e-12	5053212
3.1885144e-12	3.1965493	3.1885144e-12	5322546.9
3.3579402e-12	3.3663787	3.3579402e-12	5605346.4
3.5358372e-12	3.544697	3.5358372e-12	5902283.7
3.722629e-12	3.7319285	3.722629e-12	6214065.3
3.9187605e-12	3.9285184	3.9187605e-12	6541433.3
4.1246985e-12	4.1349345	4.1246985e-12	6885166.7
4.3409334e-12	4.3516676	4.3409334e-12	7246083.4
4.5679801e-12	4.5792332	4.5679801e-12	7625042.3
4.8063791e-12	4.8181727	4.8063791e-12	8022945.1
5.0566981e-12	5.069054	5.0566981e-12	8440738.6
5.319533e-12	5.3324739	5.319533e-12	8879416.8
5.5955096e-12	5.6090588	5.5955096e-12	9340023.5
5.8852851e-12	5.8994661	5.8852851e-12	9823654.5
6.1895494e-12	6.2043865	6.1895494e-12	10331460
6.5090268e-12	6.5245447	6.5090268e-12	10864649
6.8444782e-12	6.8607018	6.8444782e-12	11424490
7.1967021e-12	7.2136569	7.1967021e-12	12012313
7.5665372e-12	7.5842488	7.5665372e-12	12629518
7.954864e-12	7.9733583	7.954864e-12	13277573
8.3626072e-12	8.38191	8.3626072e-12	13958018
8.7907376e-12	8.8108746	8.7907376e-12	14672472
9.2402745e-12	9.2612713	9.2402745e-12	15422635
9.7122882e-12	9.7341701	9.7122882e-12	16210290
1.0207903e-11	10.230694	1.0207903e-11	17037310
1.0728298e-11	10.752023	1.0728298e-11	17905661
1.1274713e-11	11.299394	1.1274713e-11	18817409
1.1848448e-11	11.874108	1.1848448e-11	19774720
1.2450871e-11	12.477528	1.2450871e-11	20779870
1.3083414e-11	13.111087	1.3083414e-11	21835250
1.3747585e-11	13.77629	1.3747585e-11	22943366
1.4444964e-11	14.474713	1.4444964e-11	24106854
1.5177212e-11	15.208015	1.5177212e-11	25328477
1.5946073e-11	15.977935	1.5946073e-11	26611138
1.6753377e-11	16.786299	1.6753377e-11	27957885
1.7601045e-11	17.635023	1.7601045e-11	29371918
1.8491098e-11	18.526121	1.8491098e-11	30856595
1.9425653e-11	19.461704	1.9425653e-11	32415442
2.0406935e-11	20.443989	2.0406935e-11	34052161
2.1437282e-11	21.475305	2.1437282e-11	35770640
2.2519146e-11	22.558092	2.2519146e-11	37574957
2.3655103e-11	23.694916	2.3655103e-11	39469396
2.4847859e-11	24.888468	2.4847859e-11	41458452
2.6100252e-11	26.141573	2.6100252e-11	43546847
2.7415264e-11	27.457195	2.7415264e-11	45739535
2.8796027e-11	28.838446	2.8796027e-11	48041718
3.0245829e-11	30.288593	3.0245829e-11	50458856
3.176812e-11	31.811062	3.176812e-11	52996680
3.3366526e-11	33.409452	3.3366526e-11	55661206
3.5044852e-11	35.087537	3.5044852e-11	58458752
3.6807095e-11	36.849279	3.6807095e-11	61395945
3.865745e-11	38.698837	3.865745e-11	64479744
4.0600322e-11	40.640571	4.0600322e-11	67717453
4.2640338e-11	42.679062	4.2640338e-11	71116739
4.4782355e-11	44.819113	4.4782355e-11	74685647
4.7031473e-11	47.065765	4.7031473e-11	78432623
4.9393047e-11	49.424306	4.9393047e-11	82366531
5e-11	50.030407	5e-11	83377524
5.2479652e-11	52.506264	5.2479652e-11	87507551
5.5083287e-11	55.105377	5.5083287e-11	91843570
5.7817104e-11	57.833853	5.7817104e-11	96395828
6.0687612e-11	60.698099	6.0687612e-11	1.0117508e+08
6.3701644e-11	63.704838	6.3701644e-11	1.061926e+08
6.6866379e-11	66.86112	6.6866379e-11	1.1146024e+08
7.018935e-11	70.174342	7.018935e-11	1.1699043e+08
7.367847e-11	73.652262	7.367847e-11	1.2279619e+08
7.7342046e-11	77.303016	7.7342046e-11	1.2889122e+08
8.1188801e-11	81.135138	8.1188801e-11	1.3528987e+08
8.5227893e-11	85.157577	8.5227893e-11	1.4200719e+08
8.946894e-11	89.379718	8.946894e-11	1.49059e+08
9.3922039e-11	93.811401	9.3922039e-11	1.5646187e+08
9.8597794e-11	98.462944	9.8597794e-11	1.6423319e+08
9.9999e-11	99.856551	9.9999e-11	1.6656172e+08
1.0490854e-10	101.55662	1.0490854e-10	1.6940161e+08
1.1006356e-10	101.51402	1.1006356e-10	1.6932906e+08
1.1547633e-10	101.46931	1.1547633e-10	1.6925298e+08
1.2115974e-10	101.4224	1.2115974e-10	1.691732e+08
1.2712732e-10	101.37317	1.2712732e-10	1.6908952e+08
1.3339328e-10	101.32153	1.3339328e-10	1.6900177e+08
1.3997253e-10	101.26734	1.3997253e-10	1.6890975e+08
1.4688075e-10	101.21048	1.4688075e-10	1.6881325e+08
1.5413438e-10	101.15084	1.5413438e-10	1.6871206e+08
1.6175069e-10	101.08827	1.6175069e-10	1.6860595e+08
1.6974782e-10	101.02262	1.6974782e-10	1.6849469e+08
1.781448e-10	100.95377	1.781448e-10	1.6837802e+08
1.8696163e-10	100.88154	1.8696163e-10	1.6825571e+08
1.9621931e-10	100.80578	1.9621931e-10	1.6812746e+08
2.0593986e-10	100.72633	2.0593986e-10	1.6799302e+08
2.1614645e-10	100.643	2.1614645e-10	1.6785207e+08
2.2686336e-10	100.55561	2.2686336e-10	1.6770432e+08
2.3811612e-10	100.46397	2.3811612e-10	1.6754944e+08
2.4993152e-10	100.36787	2.4993152e-10	1.6738709e+08
2.6233769e-10	100.26712	2.6233769e-10	1.6721694e+08
2.7536417e-10	100.16149	2.7536417e-10	1.6703862e+08
2.8904197e-10	100.05075	2.8904197e-10	1.6685174e+08
3.0340366e-10	99.934658	3.0340366e-10	1.666559e+08
3.1848343e-10	99.812976	3.1848343e-10	1.6645071e+08
3.343172e-10	99.685441	3.343172e-10	1.6623571e+08
3.5094265e-10	99.551783	3.5094265e-10	1.6601048e+08
3.6839937e-10	99.411721	3.6839937e-10	1.6577453e+08
3.8672893e-10	99.264963	3.8672893e-10	1.6552738e+08
4.0597497e-10	99.111204	4.0597497e-10	1.6526853e+08
4.2618331e-10	98.950128	4.2618331e-10	1.6499744e+08
4.4740207e-10	98.781405	4.4740207e-10	1.6471358e+08
4.6968177e-10	98.604694	4.6968177e-10	1.6441636e+08
4.9307545e-10	98.419639	4.9307545e-10	1.6410521e+08
5.1763881e-10	98.225871	5.1763881e-10	1.637795e+08
5.4343034e-10	98.023008	5.4343034e-10	1.634386e+08
5.7051145e-10	97.810653	5.7051145e-10	1.6308186e+08
5.9894662e-10	97.588394	5.9894662e-10	1.6270858e+08
6.2880354e-10	97.355808	6.2880354e-10	1.6231806e+08
6.6015331e-10	97.112452	6.6015331e-10	1.6190956e+08
6.9307057e-10	96.857874	6.9307057e-10	1.6148234e+08
7.2763369e-10	96.591602	7.2763369e-10	1.6103561e+08
7.6392497e-10	96.313153	7.6392497e-10	1.6056857e+08
8.0203081e-10	96.022027	8.0203081e-10	1.6008038e+08
8.4204194e-10	95.71771	8.4204194e-10	1.595702e+08
8.8405363e-10	95.399673	8.8405363e-10	1.5903713e+08
9.281659e-10	95.067373	9.281659e-10	1.5848029e+08
9.7448379e-10	94.720254	9.7448379e-10	1.5789874e+08
1e-09	94.52981	1e-09	1.5757973e+08
1.0510655e-09	94.15033	1.0510655e-09	1.5694417e+08
1.1046842e-09	93.754239	1.1046842e-09	1.5628094e+08
1.1609839e-09	93.340928	1.1609839e-09	1.5558901e+08
1.2200986e-09	92.909776	1.2200986e-09	1.5486735e+08
1.282169e-09	92.460154	1.282169e-09	1.5411493e+08
1.3473429e-09	91.991426	1.3473429e-09	1.5333068e+08
1.4157755e-09	91.502948	1.4157755e-09	1.5251354e+08
1.4876297e-09	90.994069	1.4876297e-09	1.5166241e+08
1.5630767e-09	90.464137	1.5630767e-09	1.5077623e+08
1.642296e-09	89.912498	1.642296e-09	1.498539e+08
1.7254763e-09	89.3385	1.7254763e-09	1.4889434e+08
1.8128156e-09	88.741492	1.8128156e-09	1.4789647e+08
1.9045218e-09	88.120831	1.9045218e-09	1.4685921e+08
2e-09	87.481304	2e-09	1.4579059e+08
2.1011061e-09	86.811389	2.1011061e-09	1.4467134e+08
2.2072676e-09	86.115961	2.2072676e-09	1.4350962e+08
2.3187371e-09	85.394433	2.3187371e-09	1.4230447e+08
2.4357801e-09	84.646247	2.4357801e-09	1.4105494e+08
2.5586752e-09	83.87087	2.5586752e-09	1.3976016e+08
2.6877151e-09	83.067806	2.6877151e-09	1.3841931e+08
2.823207e-09	82.236596	2.823207e-09	1.3703161e+08
2.9654735e-09	81.376825	2.9654735e-09	1.355964e+08
3e-09	81.170152	3e-09	1.3525142e+08
3.1493798e-09	80.284751	3.1493798e-09	1.3377361e+08
3.3062286e-09	79.370212	3.3062286e-09	1.3224732e+08
3.4709199e-09	78.426287	3.4709199e-09	1.3067214e+08
3.6438457e-09	77.452796	3.6438457e-09	1.2904777e+08
3.8254178e-09	76.449635	3.8254178e-09	1.2737404e+08
4.0160685e-09	75.416778	4.0160685e-09	1.2565092e+08
4.2162517e-09	74.354285	4.2162517e-09	1.238785e+08
4.4264441e-09	73.262314	4.4264441e-09	1.2205705e+08
4.6471461e-09	72.141118	4.6471461e-09	1.2018699e+08
4.8788833e-09	70.991057	4.8788833e-09	1.1826894e+08
5.1222072e-09	69.812605	5.1222072e-09	1.1630367e+08
5.3776974e-09	68.606348	5.3776974e-09	1.1429218e+08
5.6459621e-09	67.372998	5.6459621e-09	1.1223564e+08
5.92764e-09	66.11339	5.92764e-09	1.1013544e+08
6.2234018e-09	64.828487	6.2234018e-09	1.0799321e+08
6.5339517e-09	63.519385	6.5339517e-09	1.0581076e+08
6.8600291e-09	62.18731	6.8600291e-09	1.0359013e+08
7.2024104e-09	60.833621	7.2024104e-09	1.0133359e+08
7.5619107e-09	59.459806	7.5619107e-09	99043630
7.9393861e-09	58.067482	7.9393861e-09	96722929
8.3357352e-09	56.658386	8.3357352e-09	94374386
8.7519018e-09	55.234372	8.7519018e-09	92001090
9.1888767e-09	53.797401	9.1888767e-09	89606305
9.6477004e-09	52.349529	9.6477004e-09	87193457
1.0129465e-08	50.8929	1.0129465e-08	84766116
1.0635318e-08	49.429725	1.0635318e-08	82327963
1.1166464e-08	47.962272	1.1166464e-08	79882774
1.1724167e-08	46.492844	1.1724167e-08	77434383
1.2309755e-08	45.023763	1.2309755e-08	74986657
1.2924623e-08	43.557347	1.2924623e-08	72543454
1.3570234e-08	42.095892	1.3570234e-08	70108596
1.4248125e-08	40.641649	1.4248125e-08	67685829
1.4959911e-08	39.196801	1.4959911e-08	65278786
1.5707287e-08	37.763446	1.5707287e-08	62890957
1.6492031e-08	36.343572	1.6492031e-08	60525652
1.7316012e-08	34.939045	1.7316012e-08	58185975
1.8181193e-08	33.551589	1.8181193e-08	55874793
1.9089632e-08	32.182777	1.9089632e-08	53594722
2.0043493e-08	30.834017	2.0043493e-08	51348105
2.1045048e-08	29.506553	2.1045048e-08	49137009
2.209668e-08	28.201462	2.209668e-08	46963226
2.3200894e-08	26.919658	2.3200894e-08	44828274
2.4360318e-08	25.661903	2.4360318e-08	42733418
2.5577714e-08	24.428819	2.5577714e-08	40679691
2.685598e-08	23.220907	2.685598e-08	38667926
2.8198159e-08	22.038573	2.8198159e-08	36698794
2.9607446e-08	20.882146	2.9607446e-08	34772842
3.1087198e-08	19.751915	3.1087198e-08	32890547
3.2640938e-08	18.64815	3.2640938e-08	31052357
3.4272365e-08	17.571134	3.4272365e-08	29258742
3.5985363e-08	16.521189	3.5985363e-08	27510236
3.7784011e-08	15.498702	3.7784011e-08	25807479
3.9672591e-08	14.504141	3.9672591e-08	24151249
4.1655601e-08	13.538071	4.1655601e-08	22542486
4.373776e-08	12.60116	4.373776e-08	20982299
4.5924028e-08	11.694181	4.5924028e-08	19471974
4.8219609e-08	10.818002	4.8219609e-08	18012955
5.062997e-08	9.9735737	5.062997e-08	16606823
5.3160848e-08	9.161907	5.3160848e-08	15255259
5.581827e-08	8.3840429	5.581827e-08	13959994
5.8608564e-08	7.6410204	5.8608564e-08	12722757
6.1538372e-08	6.9338391	6.1538372e-08	11545212
6.461467e-08	6.2634195	6.461467e-08	10428888
6.7844783e-08	5.6305631	6.7844783e-08	9375118.8
7.1236402e-08	5.0359142	7.1236402e-08	8384976.1
7.4797602e-08	4.4799239	7.4797602e-08	7459209.6
7.8536862e-08	3.9628196	7.8536862e-08	6598196.4
8.2463085e-08	3.4845794	8.2463085e-08	5801899
8.6585619e-08	3.0449144	8.6585619e-08	5069835.2
9.091428e-08	2.6432578	9.091428e-08	4401060.4
9.5459374e-08	2.2787631	9.5459374e-08	3794164.2
1.0023172e-07	1.9503095	1.0023172e-07	3247279.8
1.0524269e-07	1.6565161	1.0524269e-07	2758107.2
1.105042e-07	1.3957632	1.105042e-07	2323949.2
1.1602879e-07	1.1662206	1.1602879e-07	1941757.8
1.2182961e-07	0.96588127	1.2182961e-07	1608191
1.2792047e-07	0.79259959	1.2792047e-07	1319676
1.3431588e-07	0.64413282	1.3431588e-07	1072478.4
1.4103105e-07	0.51818382	1.4103105e-07	862773.3
1.4808198e-07	0.412444	1.4808198e-07	686716.68
1.5548546e-07	0.32463459	1.5548546e-07	540514.3
1.6325911e-07	0.25254501	1.6325911e-07	420485.49
1.7142145e-07	0.19406696	1.7142145e-07	323119.9
1.799919e-07	0.14722329	1.799919e-07	245125.51
1.8899088e-07	0.11019069	1.8899088e-07	183466.51
1.984398e-07	0.08131594	1.984398e-07	135390.29
2.0836117e-07	0.059125496	2.0836117e-07	98443.391
2.1877861e-07	0.042328666	2.1877861e-07	70476.823
2.2971692e-07	0.02981489	2.2971692e-07	49641.501
2.4120214e-07	0.020645907	2.4120214e-07	34375.231
2.5326163e-07	0.014043799	2.5326163e-07	23382.786
2.6592409e-07	0.0093759807	2.6592409e-07	15610.914
2.7921968e-07	0.0061382528	2.7921968e-07	10220.129
2.9318004e-07	0.0039370015	2.9318004e-07	6555.0675
3.0783842e-07	0.0024714811	3.0783842e-07	4114.9905
3.2322972e-07	0.0015169756	3.2322972e-07	2525.7483
3.3939059e-07	0.00090942684	3.3939059e-07	1514.1857
3.563595e-07	0.00053191437	3.563595e-07	885.63116
3.7417685e-07	0.00030317613	3.7417685e-07	504.78428
3.9288507e-07	0.00016818944	3.9288507e-07	280.03279
4.1252871e-07	9.0698371e-05	4.1252871e-07	151.01092
4.3315452e-07	4.7480826e-05	4.3315452e-07	79.054141
4.5481163e-07	2.4096257e-05	4.5481163e-07	40.119066
4.7755159e-07	1.1837527e-05	4.7755159e-07	19.708403
5.0142855e-07	5.6207435e-06	5.0142855e-07	9.3575209
5.2649936e-07	2.5755335e-06	5.2649936e-07	4.2872766
5.5282371e-07	1.1370811e-06	5.5282371e-07	1.8922676
5.8046427e-07	4.8295349e-07	5.8046427e-07	0.80315171
6.0948686e-07	1.9709917e-07	6.0948686e-07	0.32720712
6.3996059e-07	7.7278495e-08	6.3996059e-07	0.12770689
6.71958e-07	2.9197502e-08	6.71958e-07	0.047652513
7.0555528e-07	1.0765319e-08	7.0555528e-07	0.016963113
7.4083242e-07	4.0292552e-09	7.4083242e-07	0.0057476342
7.7787342e-07	1.6877992e-09	7.7787342e-07	0.0018491333
8.1676647e-07	9.1558829e-10	8.1676647e-07	0.00056340989
8.5760417e-07	6.7455075e-10	8.5760417e-07	0.00016208479
9.0048376e-07	6.0348665e-10	9.0048376e-07	4.3763768e-05
9.4550733e-07	5.8377425e-10	9.4550733e-07	1.0942825e-05
9.9278208e-07	5.7863943e-10	9.9278208e-07	2.3934012e-06
1e-06	5.7829461e-10	1e-06	1.8192765e-06
