# Supplementary material for: Bulk and surface recombination properties in thin film semiconductors with different surface treatments from time-resolved photoluminescence measurements
Source: Sci Rep. 2019 Mar 29;9:5385. doi: 10.1038/s41598-019-41716-x (PMC6440953; doi:10.1038/s41598-019-41716-x)
Supplement: Supplementary file 2 — Dataset 1 [file 41598_2019_41716_MOESM2_ESM.zip › Matlab_TRPL_1D_sim_Empa_v2/example_data/example_3_Empa_TCAD_simulations_and_Maiberg_extracts/example3_TCAD_Empa_curve6.csv]

edens X	edens Y	rad X	rad Y
1e-14	0.010026502	1e-14	16719.144
2.05e-14	0.020554321	2.05e-14	34274.24
3.1525e-14	0.031608523	3.1525e-14	52707.085
4.310125e-14	0.043215427	4.310125e-14	72061.566
5.5256313e-14	0.055402666	5.5256313e-14	92383.765
6.8019128e-14	0.068199256	6.8019128e-14	113722.07
8.1420085e-14	0.081635664	8.1420085e-14	136127.27
9.5491089e-14	0.09574388	9.5491089e-14	159652.73
1.1026564e-13	0.11055749	1.1026564e-13	184354.45
1.2577893e-13	0.12611177	1.2577893e-13	210291.25
1.4206787e-13	0.14244374	1.4206787e-13	237524.87
1.5917127e-13	0.1595923	1.5917127e-13	266120.16
1.7712983e-13	0.17759826	1.7712983e-13	296145.21
1.9598632e-13	0.19650449	1.9598632e-13	327671.48
2.1578564e-13	0.21635601	2.1578564e-13	360774.06
2.3657492e-13	0.23720008	2.3657492e-13	395531.74
2.5840366e-13	0.25908632	2.5840366e-13	432027.28
2.8132385e-13	0.28206684	2.8132385e-13	470347.57
3.0539004e-13	0.30619635	3.0539004e-13	510583.86
3.3065954e-13	0.33153229	3.3065954e-13	552831.93
3.5719252e-13	0.35813498	3.5719252e-13	597192.36
3.8505214e-13	0.38606775	3.8505214e-13	643770.79
4.1430475e-13	0.41539711	4.1430475e-13	692678.1
4.4501999e-13	0.44619288	4.4501999e-13	744030.72
4.7727099e-13	0.47852836	4.7727099e-13	797950.93
5.1113454e-13	0.51248055	5.1113454e-13	854567.1
5.4669126e-13	0.54813026	5.4669126e-13	914014.02
5.8402583e-13	0.58556237	5.8402583e-13	976433.22
6.2322712e-13	0.62486598	6.2322712e-13	1041973.3
6.6438848e-13	0.66613466	6.6438848e-13	1110790.3
7.076079e-13	0.70946665	7.076079e-13	1183048.1
7.5298829e-13	0.75496511	7.5298829e-13	1258918.7
8.0063771e-13	0.80273834	8.0063771e-13	1338582.7
8.5066959e-13	0.85290007	8.5066959e-13	1422229.7
9.0320307e-13	0.90556971	9.0320307e-13	1510059
9.5836323e-13	0.96087263	9.5836323e-13	1602279.7
1.0162814e-12	1.0189405	1.0162814e-12	1699111.2
1.0770955e-12	1.0799115	1.0770955e-12	1800784.1
1.1409502e-12	1.1439308	1.1409502e-12	1907540.4
1.2079977e-12	1.2111507	1.2079977e-12	2019634.4
1.2783976e-12	1.2817314	1.2783976e-12	2137332.8
1.3523175e-12	1.3558407	1.3523175e-12	2260915.9
1.4299334e-12	1.433655	1.4299334e-12	2390677.9
1.5114301e-12	1.5153597	1.5114301e-12	2526927.7
1.5970016e-12	1.6011491	1.5970016e-12	2669989.6
1.6868516e-12	1.6912275	1.6868516e-12	2820204.2
1.7811942e-12	1.7858092	1.7811942e-12	2977929.2
1.8802539e-12	1.8851193	1.8802539e-12	3143539.9
1.9842666e-12	1.9893943	1.9842666e-12	3317430.7
2.09348e-12	2.0988822	2.09348e-12	3500015.4
2.208154e-12	2.2138436	2.208154e-12	3691728.8
2.3285617e-12	2.3345522	2.3285617e-12	3893027.2
2.4549897e-12	2.4612952	2.4549897e-12	4104389.7
2.5877392e-12	2.5943741	2.5877392e-12	4326319.6
2.7271262e-12	2.7341058	2.7271262e-12	4559345
2.8734825e-12	2.8808226	2.8734825e-12	4804020.7
3.0271566e-12	3.0348737	3.0271566e-12	5060929.1
3.1885144e-12	3.1966257	3.1885144e-12	5330681.7
3.3579402e-12	3.3664634	3.3579402e-12	5613920.5
3.5358372e-12	3.544791	3.5358372e-12	5911319.9
3.722629e-12	3.7320326	3.722629e-12	6223587.5
3.9187605e-12	3.9286338	3.9187605e-12	6551466.8
4.1246985e-12	4.1350623	4.1246985e-12	6895738
4.3409334e-12	4.3518092	4.3409334e-12	7257220.6
4.5679801e-12	4.5793901	4.5679801e-12	7636774.8
4.8063791e-12	4.8183463	4.8063791e-12	8035304.2
5.0566981e-12	5.0692462	5.0566981e-12	8453757
5.319533e-12	5.3326866	5.319533e-12	8893129.3
5.5955096e-12	5.6092941	5.5955096e-12	9354466.6
5.8852851e-12	5.8997264	5.8852851e-12	9838866.8
6.1895494e-12	6.2046744	6.1895494e-12	10347483
6.5090268e-12	6.5248631	6.5090268e-12	10881524
6.8444782e-12	6.8610539	6.8444782e-12	11442263
7.1967021e-12	7.2140461	7.1967021e-12	12031033
7.5665372e-12	7.584679	7.5665372e-12	12649234
7.954864e-12	7.9738338	7.954864e-12	13298339
8.3626072e-12	8.3824354	8.3626072e-12	13979891
8.7907376e-12	8.8114552	8.7907376e-12	14695512
9.2402745e-12	9.2619128	9.2402745e-12	15446904
9.7122882e-12	9.7348787	9.7122882e-12	16235856
1.0207903e-11	10.231477	1.0207903e-11	17064243
1.0728298e-11	10.752887	1.0728298e-11	17934037
1.1274713e-11	11.300349	1.1274713e-11	18847306
1.1848448e-11	11.875162	1.1848448e-11	19806223
1.2450871e-11	12.478692	1.2450871e-11	20813069
1.3083414e-11	13.112373	1.3083414e-11	21870237
1.3747585e-11	13.777709	1.3747585e-11	22980244
1.4444964e-11	14.47628	1.4444964e-11	24145727
1.5177212e-11	15.209745	1.5177212e-11	25369458
1.5946073e-11	15.979844	1.5946073e-11	26654348
1.6753377e-11	16.788406	1.6753377e-11	28003450
1.7601045e-11	17.637349	1.7601045e-11	29419973
1.8491098e-11	18.528688	1.8491098e-11	30907284
1.9425653e-11	19.464537	1.9425653e-11	32468919
2.0406935e-11	20.447115	2.0406935e-11	34108588
2.1437282e-11	21.478754	2.1437282e-11	35830189
2.2519146e-11	22.561898	2.2519146e-11	37637814
2.3655103e-11	23.699115	2.3655103e-11	39535757
2.4847859e-11	24.893101	2.4847859e-11	41528527
2.6100252e-11	26.146684	2.6100252e-11	43620859
2.7415264e-11	27.462833	2.7415264e-11	45817723
2.8796027e-11	28.844666	2.8796027e-11	48124336
3.0245829e-11	30.295454	3.0245829e-11	50546177
3.176812e-11	31.818631	3.176812e-11	53088994
3.3366526e-11	33.4178	3.3366526e-11	55758827
3.5044852e-11	35.096745	3.5044852e-11	58562010
3.6807095e-11	36.859435	3.6807095e-11	61505199
3.865745e-11	38.710038	3.865745e-11	64595376
4.0600322e-11	40.652925	4.0600322e-11	67839872
4.2640338e-11	42.692686	4.2640338e-11	71246385
4.4782355e-11	44.834137	4.4782355e-11	74822992
4.7031473e-11	47.082333	4.7031473e-11	78578174
4.9393047e-11	49.442576	4.9393047e-11	82520831
5e-11	50.049127	5e-11	83534096
5.2479652e-11	52.526884	5.2479652e-11	87673495
5.5083287e-11	55.128089	5.5083287e-11	92019518
5.7817104e-11	57.858869	5.7817104e-11	96582459
6.0687612e-11	60.725654	6.0687612e-11	1.0137312e+08
6.3701644e-11	63.73519	6.3701644e-11	1.0640285e+08
6.6866379e-11	66.894554	6.6866379e-11	1.1168355e+08
7.018935e-11	70.211172	7.018935e-11	1.172277e+08
7.367847e-11	73.692832	7.367847e-11	1.2304843e+08
7.7342046e-11	77.347707	7.7342046e-11	1.2915949e+08
8.1188801e-11	81.184369	8.1188801e-11	1.3557532e+08
8.5227893e-11	85.211809	8.5227893e-11	1.4231108e+08
8.946894e-11	89.43946	8.946894e-11	1.4938268e+08
9.3922039e-11	93.877212	9.3922039e-11	1.5680679e+08
9.8597794e-11	98.535442	9.8597794e-11	1.6460094e+08
9.9999e-11	99.931115	9.9999e-11	1.6693641e+08
1.0490854e-10	101.63855	1.0490854e-10	1.6979286e+08
1.1006356e-10	101.60372	1.1006356e-10	1.6973319e+08
1.1547633e-10	101.56716	1.1547633e-10	1.6967062e+08
1.2115974e-10	101.5288	1.2115974e-10	1.6960499e+08
1.2712732e-10	101.48853	1.2712732e-10	1.6953616e+08
1.3339328e-10	101.44628	1.3339328e-10	1.6946397e+08
1.3997253e-10	101.40194	1.3997253e-10	1.6938826e+08
1.4688075e-10	101.35541	1.4688075e-10	1.6930886e+08
1.5413438e-10	101.30659	1.5413438e-10	1.6922559e+08
1.6175069e-10	101.25535	1.6175069e-10	1.6913827e+08
1.6974782e-10	101.20159	1.6974782e-10	1.6904669e+08
1.781448e-10	101.14519	1.781448e-10	1.6895065e+08
1.8696163e-10	101.08601	1.8696163e-10	1.6884994e+08
1.9621931e-10	101.02392	1.9621931e-10	1.6874433e+08
2.0593986e-10	100.95878	2.0593986e-10	1.6863359e+08
2.1614645e-10	100.89045	2.1614645e-10	1.6851748e+08
2.2686336e-10	100.81876	2.2686336e-10	1.6839572e+08
2.3811612e-10	100.74356	2.3811612e-10	1.6826807e+08
2.4993152e-10	100.66469	2.4993152e-10	1.6813423e+08
2.6233769e-10	100.58195	2.6233769e-10	1.6799392e+08
2.7536417e-10	100.49518	2.7536417e-10	1.6784682e+08
2.8904197e-10	100.40418	2.8904197e-10	1.6769262e+08
3.0340366e-10	100.30874	3.0340366e-10	1.6753098e+08
3.1848343e-10	100.20866	3.1848343e-10	1.6736155e+08
3.343172e-10	100.10373	3.343172e-10	1.6718396e+08
3.5094265e-10	99.993696	3.5094265e-10	1.6699784e+08
3.6839937e-10	99.878338	3.6839937e-10	1.6680278e+08
3.8672893e-10	99.757403	3.8672893e-10	1.6659837e+08
4.0597497e-10	99.630629	4.0597497e-10	1.6638418e+08
4.2618331e-10	99.497747	4.2618331e-10	1.6615976e+08
4.4740207e-10	99.358474	4.4740207e-10	1.6592463e+08
4.6968177e-10	99.212515	4.6968177e-10	1.656783e+08
4.9307545e-10	99.059564	4.9307545e-10	1.6542027e+08
5.1763881e-10	98.899301	5.1763881e-10	1.6515001e+08
5.4343034e-10	98.731395	5.4343034e-10	1.6486695e+08
5.7051145e-10	98.5555	5.7051145e-10	1.6457052e+08
5.9894662e-10	98.371256	5.9894662e-10	1.6426013e+08
6.2880354e-10	98.17829	6.2880354e-10	1.6393515e+08
6.6015331e-10	97.976214	6.6015331e-10	1.6359495e+08
6.9307057e-10	97.764626	6.9307057e-10	1.6323883e+08
7.2763369e-10	97.543109	7.2763369e-10	1.6286613e+08
7.6392497e-10	97.311229	7.6392497e-10	1.624761e+08
8.0203081e-10	97.068538	8.0203081e-10	1.6206801e+08
8.4204194e-10	96.814572	8.4204194e-10	1.6164108e+08
8.8405363e-10	96.548851	8.8405363e-10	1.6119452e+08
9.281659e-10	96.270879	9.281659e-10	1.6072749e+08
9.7448379e-10	95.980143	9.7448379e-10	1.6023915e+08
1e-09	95.820473	1e-09	1.5997102e+08
1.0510655e-09	95.501977	1.0510655e-09	1.5943626e+08
1.1046842e-09	95.169055	1.1046842e-09	1.5887743e+08
1.1609839e-09	94.821131	1.1609839e-09	1.5829356e+08
1.2200986e-09	94.457611	1.2200986e-09	1.5768366e+08
1.282169e-09	94.077888	1.282169e-09	1.5704672e+08
1.3473429e-09	93.681336	1.3473429e-09	1.5638171e+08
1.4157755e-09	93.26732	1.4157755e-09	1.5568756e+08
1.4876297e-09	92.835189	1.4876297e-09	1.5496319e+08
1.5630767e-09	92.384278	1.5630767e-09	1.542075e+08
1.642296e-09	91.913914	1.642296e-09	1.5341936e+08
1.7254763e-09	91.423412	1.7254763e-09	1.5259763e+08
1.8128156e-09	90.912076	1.8128156e-09	1.5174116e+08
1.9045218e-09	90.379205	1.9045218e-09	1.5084879e+08
2e-09	89.828763	2e-09	1.4992714e+08
2.1011061e-09	89.250659	2.1011061e-09	1.4895934e+08
2.2072676e-09	88.648887	2.2072676e-09	1.4795208e+08
2.3187371e-09	88.022738	2.3187371e-09	1.4690419e+08
2.4357801e-09	87.371504	2.4357801e-09	1.4581447e+08
2.5586752e-09	86.694484	2.5586752e-09	1.4468177e+08
2.6877151e-09	85.990987	2.6877151e-09	1.4350494e+08
2.823207e-09	85.260336	2.823207e-09	1.4228286e+08
2.9654735e-09	84.501873	2.9654735e-09	1.4101441e+08
3e-09	84.319137	3e-09	1.4070883e+08
3.1493798e-09	83.534447	3.1493798e-09	1.3939673e+08
3.3062286e-09	82.720771	3.3062286e-09	1.3803632e+08
3.4709199e-09	81.877529	3.4709199e-09	1.3662664e+08
3.6438457e-09	81.004178	3.6438457e-09	1.3516679e+08
3.8254178e-09	80.100216	3.8254178e-09	1.3365593e+08
4.0160685e-09	79.16519	4.0160685e-09	1.3209331e+08
4.2162517e-09	78.198698	4.2162517e-09	1.3047826e+08
4.4264441e-09	77.200399	4.4264441e-09	1.2881022e+08
4.6471461e-09	76.170018	4.6471461e-09	1.2708872e+08
4.8788833e-09	75.107353	4.8788833e-09	1.2531345e+08
5.1222072e-09	74.01228	5.1222072e-09	1.2348419e+08
5.3776974e-09	72.884763	5.3776974e-09	1.2160089e+08
5.6459621e-09	71.72486	5.6459621e-09	1.1966364e+08
5.92764e-09	70.532728	5.92764e-09	1.1767271e+08
6.2234018e-09	69.308632	6.2234018e-09	1.1562855e+08
6.5339517e-09	68.052951	6.5339517e-09	1.1353178e+08
6.8600291e-09	66.766183	6.8600291e-09	1.1138325e+08
7.2024104e-09	65.448954	7.2024104e-09	1.09184e+08
7.5619107e-09	64.102021	7.5619107e-09	1.069353e+08
7.9393861e-09	62.726276	7.9393861e-09	1.0463862e+08
8.3357352e-09	61.322753	8.3357352e-09	1.0229571e+08
8.7519018e-09	59.892628	8.7519018e-09	99908518
9.1888767e-09	58.437223	9.1888767e-09	97479257
9.6477004e-09	56.958007	9.6477004e-09	95010376
1.0129465e-08	55.456595	1.0129465e-08	92504570
1.0635318e-08	53.934747	1.0635318e-08	89964774
1.1166464e-08	52.394363	1.1166464e-08	87394158
1.1724167e-08	50.83748	1.1724167e-08	84796121
1.2309755e-08	49.266268	1.2309755e-08	82174278
1.2924623e-08	47.683016	1.2924623e-08	79532450
1.3570234e-08	46.090128	1.3570234e-08	76874643
1.4248125e-08	44.49011	1.4248125e-08	74205035
1.4959911e-08	42.885557	1.4959911e-08	71527953
1.5707287e-08	41.279139	1.5707287e-08	68847848
1.6492031e-08	39.673586	1.6492031e-08	66169273
1.7316012e-08	38.071675	1.7316012e-08	63496851
1.8181193e-08	36.476207	1.8181193e-08	60835256
1.9089632e-08	34.889995	1.9089632e-08	58189174
2.0043493e-08	33.315845	2.0043493e-08	55563282
2.1045048e-08	31.75654	2.1045048e-08	52962217
2.209668e-08	30.214821	2.209668e-08	50390547
2.3200894e-08	28.693375	2.3200894e-08	47852751
2.4360318e-08	27.19482	2.4360318e-08	45353188
2.5577714e-08	25.721692	2.5577714e-08	42896084
2.685598e-08	24.276432	2.685598e-08	40485510
2.8198159e-08	22.861383	2.8198159e-08	38125367
2.9607446e-08	21.478779	2.9607446e-08	35819376
3.1087198e-08	20.13074	3.1087198e-08	33571071
3.2640938e-08	18.819271	3.2640938e-08	31383791
3.4272365e-08	17.546257	3.4272365e-08	29260677
3.5985363e-08	16.313464	3.5985363e-08	27204669
3.7784011e-08	15.122535	3.7784011e-08	25218506
3.9672591e-08	13.974992	3.9672591e-08	23304723
4.1655601e-08	12.87223	4.1655601e-08	21465643
4.373776e-08	11.815517	4.373776e-08	19703377
4.5924028e-08	10.805984	4.5924028e-08	18019811
4.8219609e-08	9.8446203	4.8219609e-08	16416589
5.062997e-08	8.9322595	5.062997e-08	14895101
5.3160848e-08	8.0695691	5.3160848e-08	13456457
5.581827e-08	7.2570329	5.581827e-08	12101463
5.8608564e-08	6.4949353	5.8608564e-08	10830589
6.1538372e-08	5.7833422	6.1538372e-08	9643945.6
6.461467e-08	5.1220842	6.461467e-08	8541246.8
6.7844783e-08	4.5107398	6.7844783e-08	7521788.6
7.1236402e-08	3.9486217	7.1236402e-08	6584423.8
7.4797602e-08	3.4347675	7.4797602e-08	5727546
7.8536862e-08	2.9679352	7.8536862e-08	4949083
8.2463085e-08	2.5466048	8.2463085e-08	4246499.3
8.6585619e-08	2.1689877	8.6585619e-08	3616811.4
9.091428e-08	1.8330426	9.091428e-08	3056614.6
9.5459374e-08	1.5364998	9.5459374e-08	2562123.3
1.0023172e-07	1.2768917	1.0023172e-07	2129222.7
1.0524269e-07	1.0515905	1.0524269e-07	1753530.3
1.105042e-07	0.85785065	1.105042e-07	1430467.2
1.1602879e-07	0.69285418	1.1602879e-07	1155334.5
1.2182961e-07	0.55375905	1.2182961e-07	923392.76
1.2792047e-07	0.43774664	1.2792047e-07	729941.78
1.3431588e-07	0.34206752	1.3431588e-07	570396.76
1.4103105e-07	0.2640835	1.4103105e-07	440358.44
1.4808198e-07	0.20130439	1.4808198e-07	335674.37
1.5548546e-07	0.15141819	1.5548546e-07	252489.24
1.6325911e-07	0.11231389	1.6325911e-07	187282.94
1.7142145e-07	0.082096406	1.7142145e-07	136895.4
1.799919e-07	0.059093669	1.799919e-07	98538.424
1.8899088e-07	0.041856241	1.8899088e-07	69795.086
1.984398e-07	0.029150302	1.984398e-07	48607.988
2.0836117e-07	0.019945023	2.0836117e-07	33258.228
2.1877861e-07	0.013395626	2.1877861e-07	22337.14
2.2971692e-07	0.0088234647	2.2971692e-07	14713.083
2.4120214e-07	0.0056944946	2.4120214e-07	9495.5406
2.5326163e-07	0.00359736	2.5326163e-07	5998.5789
2.6592409e-07	0.0022221722	2.6592409e-07	3705.4602
2.7921968e-07	0.0013408113	2.7921968e-07	2235.7952
2.9318004e-07	0.00078933671	2.9318004e-07	1316.2141
3.0783842e-07	0.00045284185	3.0783842e-07	755.11057
3.2322972e-07	0.00025286025	3.2322972e-07	421.64225
3.3939059e-07	0.0001372456	3.3939059e-07	228.85539
3.563595e-07	7.2311416e-05	3.563595e-07	120.57796
3.7417685e-07	3.6930411e-05	3.7417685e-07	61.580316
3.9288507e-07	1.825488e-05	3.9288507e-07	30.43896
4.1252871e-07	8.7198763e-06	4.1252871e-07	14.539389
4.3315452e-07	4.0185483e-06	4.3315452e-07	6.6999483
4.5481163e-07	1.7837171e-06	4.5481163e-07	2.9733784
4.7755159e-07	7.6129537e-07	4.7755159e-07	1.2684952
5.0142855e-07	3.1195514e-07	5.0142855e-07	0.5192226
5.2649936e-07	1.2261671e-07	5.2649936e-07	0.20350171
5.5282371e-07	4.6279475e-08	5.5282371e-07	0.076209759
5.8046427e-07	1.6893577e-08	5.8046427e-07	0.02720892
6.0948686e-07	6.1172767e-09	6.0948686e-07	0.009239493
6.3996059e-07	2.3614911e-09	6.3996059e-07	0.0029767392
6.71958e-07	1.1205396e-09	6.71958e-07	0.00090745875
7.0555528e-07	7.3283208e-10	7.0555528e-07	0.00026095836
7.4083242e-07	6.1862818e-10	7.4083242e-07	7.0523917e-05
7.7787342e-07	5.8699687e-10	7.7787342e-07	1.7778875e-05
8.1676647e-07	5.7878836e-10	8.1676647e-07	4.0912186e-06
8.5760417e-07	5.7681981e-10	8.5760417e-07	8.0867213e-07
9.0048376e-07	5.7637647e-10	9.0048376e-07	6.9403529e-08
9.4550733e-07	5.7626065e-10	9.4550733e-07	-1.2371297e-07
9.9278208e-07	5.7623379e-10	9.9278208e-07	-1.6850356e-07
1e-06	5.7623612e-10	1e-06	-1.6462581e-07
