# Supplementary material for: Bulk and surface recombination properties in thin film semiconductors with different surface treatments from time-resolved photoluminescence measurements
Source: Sci Rep. 2019 Mar 29;9:5385. doi: 10.1038/s41598-019-41716-x (PMC6440953; doi:10.1038/s41598-019-41716-x)
Supplement: Supplementary file 2 — Dataset 1 [file 41598_2019_41716_MOESM2_ESM.zip › Matlab_TRPL_1D_sim_Empa_v2/example_data/example_3_Empa_TCAD_simulations_and_Maiberg_extracts/MaibergIII_Fig1a_1stline.txt]

Fig1a, topline RHS
xs_n	1.00E-15
xs_p	1.00E-15
NT	5.00E+15
exc	1.00E+09
v_f	0.00E+00
v_b	0.00E+00
vth_n	1.00E+07
vth_p	1.00E+07
NT_trap	1.00E+14
xs_n_trap	1.00E-14
xs_p_trap	1.00E-18
ET_trap	2.60E-01
0.24726129	999.104
2.3274348	437.33615
4.4134154	250.92609
5.8065143	194.17082
8.24673	137.94073
10.341879	121.33608
13.836546	111.38392
26.771154	99.34315
41.104362	88.59959
76.063866	68.47796
115.568825	52.917534
158.9181	37.53838
214.5039	25.143166
258.20343	18.351078
314.1389	12.291379
370.77304	8.001246
398.39172	6.7375765
