# Supplementary material for: Bulk and surface recombination properties in thin film semiconductors with different surface treatments from time-resolved photoluminescence measurements
Source: Sci Rep. 2019 Mar 29;9:5385. doi: 10.1038/s41598-019-41716-x (PMC6440953; doi:10.1038/s41598-019-41716-x)
Supplement: Supplementary file 2 — Dataset 1 [file 41598_2019_41716_MOESM2_ESM.zip › Matlab_TRPL_1D_sim_Empa_v2/example_data/example_3_Empa_TCAD_simulations_and_Maiberg_extracts/MaibergIII_Fig1a_2ndline.txt]

Fig1a, secondline RHS
xs_n	1.00E-15
xs_p	1.00E-15
NT	5.00E+15
exc	1.00E+09
v_f	0.00E+00
v_b	0.00E+00
vth_n	1.00E+07
vth_p	1.00E+07
NT_trap	1.00E+14
xs_n_trap	1.00E-14
xs_p_trap	1.00E-18
ET_trap	2.60E-01
0.24726129	999.104
5.4718404	390.19543
9.3085165	250.88235
13.148249	186.00034
22.23426	148.04852
32.371056	128.34874
75.71728	78.96086
83.05809	72.47445
108.22587	52.182823
142.83237	34.48346
226.37794	13.05269
288.60007	6.29903
396.96442	1.7663715
