# Supplementary material for: Bulk and surface recombination properties in thin film semiconductors with different surface treatments from time-resolved photoluminescence measurements
Source: Sci Rep. 2019 Mar 29;9:5385. doi: 10.1038/s41598-019-41716-x (PMC6440953; doi:10.1038/s41598-019-41716-x)
Supplement: Supplementary file 2 — Dataset 1 [file 41598_2019_41716_MOESM2_ESM.zip › Matlab_TRPL_1D_sim_Empa_v2/example_data/example_3_Empa_TCAD_simulations_and_Maiberg_extracts/MaibergIII_Fig1a_4thline.txt]

Fig1a, fourthline RHS
xs_n	1.00E-15
xs_p	1.00E-15
NT	5.00E+15
exc	1.00E+09
v_f	0.00E+00
v_b	0.00E+00
vth_n	1.00E+07
vth_p	1.00E+07
NT_trap	1.00E+14
xs_n_trap	1.00E-14
xs_p_trap	1.00E-18
ET_trap	2.60E-01
0.24756692	1013.43585
9.671615	469.4936
18.40278	293.33966
25.04002	220.57521
62.08092	78.99921
117.9959	20.376461
192.78189	3.2826085
312.30017	0.18142612
398.26917	0.02228904
