# Supplementary material for: Bulk and surface recombination properties in thin film semiconductors with different surface treatments from time-resolved photoluminescence measurements
Source: Sci Rep. 2019 Mar 29;9:5385. doi: 10.1038/s41598-019-41716-x (PMC6440953; doi:10.1038/s41598-019-41716-x)
Supplement: Supplementary file 2 — Dataset 1 [file 41598_2019_41716_MOESM2_ESM.zip › Matlab_TRPL_1D_sim_Empa_v2/example_data/importfile_Maiberg_Matrix.m]

function [data] = importfile_Maiberg_Matrix(filename, startRow, endRow)
%IMPORTFILE Import numeric data from a text file as a matrix.
%   FIG5TOPLINE = IMPORTFILE(FILENAME) Reads data from text file FILENAME
%   for the default selection.
%
%   FIG5TOPLINE = IMPORTFILE(FILENAME, STARTROW, ENDROW) Reads data from
%   rows STARTROW through ENDROW of text file FILENAME.
%
% Example:
%   Fig5topline = importfile('Fig5_topline.txt', 1, 38);
%
%    See also TEXTSCAN.

% Auto-generated by MATLAB on 2017/04/28 13:22:32

%% Initialize variables.
delimiter = '\t';
if nargin<=3
    startRow = 1;
    endRow = inf;
end

%% Read columns of data as strings:
% For more information, see the TEXTSCAN documentation.
formatSpec = '%s%s%[^\n\r]';

%% Open the text file.
fileID = fopen(filename,'r');

%% Read columns of data according to format string.
% This call is based on the structure of the file used to generate this
% code. If an error occurs for a different file, try regenerating the code
% from the Import Tool.
dataArray = textscan(fileID, formatSpec, endRow(1)-startRow(1)+1, 'Delimiter', delimiter, 'HeaderLines', startRow(1)-1, 'ReturnOnError', false);
for block=2:length(startRow)
    frewind(fileID);
    dataArrayBlock = textscan(fileID, formatSpec, endRow(block)-startRow(block)+1, 'Delimiter', delimiter, 'HeaderLines', startRow(block)-1, 'ReturnOnError', false);
    for col=1:length(dataArray)
        dataArray{col} = [dataArray{col};dataArrayBlock{col}];
    end
end

%% Close the text file.
fclose(fileID);

%% Convert the contents of columns containing numeric strings to numbers.
% Replace non-numeric strings with NaN.
raw = repmat({''},length(dataArray{1}),length(dataArray)-1);
for col=1:length(dataArray)-1
    raw(1:length(dataArray{col}),col) = dataArray{col};
end
numericData = NaN(size(dataArray{1},1),size(dataArray,2));

for col=[1,2]
    % Converts strings in the input cell array to numbers. Replaced non-numeric
    % strings with NaN.
    rawData = dataArray{col};
    for row=1:size(rawData, 1);
        % Create a regular expression to detect and remove non-numeric prefixes and
        % suffixes.
        regexstr = '(?<prefix>.*?)(?<numbers>([-]*(\d+[\,]*)+[\.]{0,1}\d*[eEdD]{0,1}[-+]*\d*[i]{0,1})|([-]*(\d+[\,]*)*[\.]{1,1}\d+[eEdD]{0,1}[-+]*\d*[i]{0,1}))(?<suffix>.*)';
        try
            result = regexp(rawData{row}, regexstr, 'names');
            numbers = result.numbers;
            
            % Detected commas in non-thousand locations.
            invalidThousandsSeparator = false;
            if any(numbers==',');
                thousandsRegExp = '^\d+?(\,\d{3})*\.{0,1}\d*$';
                if isempty(regexp(thousandsRegExp, ',', 'once'));
                    numbers = NaN;
                    invalidThousandsSeparator = true;
                end
            end
            % Convert numeric strings to numbers.
            if ~invalidThousandsSeparator;
                numbers = textscan(strrep(numbers, ',', ''), '%f');
                numericData(row, col) = numbers{1};
                raw{row, col} = numbers{1};
            end
        catch me
        end
    end
end


%% Replace non-numeric cells with NaN
R = cellfun(@(x) ~isnumeric(x) && ~islogical(x),raw); % Find non-numeric cells
raw(R) = {NaN}; % Replace non-numeric cells

%% Create output variable
out = cell2mat(raw);
xs_n = out(2,2)*1e-4;
xs_p = out(3,2)*1e-4;
NT = out(4,2)*1e6;
exc = out(5,2)*1e4;
vs_f = out(6,2)*1e-2;
vs_b = out(7,2)*1e-2;
vth_n = out(8,2)*1e-2;
vth_p = out(9,2)*1e-2;

tau_n = 1/(vth_n*NT*xs_n);
tau_p = 1/(vth_p*NT*xs_p);
data(:,1)= out(16:end,1);
data(:,2)=out(16:end,2);

end
