# Supplementary material for: Bulk and surface recombination properties in thin film semiconductors with different surface treatments from time-resolved photoluminescence measurements
Source: Sci Rep. 2019 Mar 29;9:5385. doi: 10.1038/s41598-019-41716-x (PMC6440953; doi:10.1038/s41598-019-41716-x)
Supplement: Supplementary file 2 — Dataset 1 [file 41598_2019_41716_MOESM2_ESM.zip › Matlab_TRPL_1D_sim_Empa_v2/example_data/importfile_TCAD_empa2.m]

function [radX,radY] = importfile_TCAD_empa2(filename, startRow, endRow)
%IMPORTFILE Import numeric data from a text file as column vectors.
%   [RADX,RADY] = IMPORTFILE(FILENAME) Reads data from text file FILENAME
%   for the default selection.
%
%   [RADX,RADY] = IMPORTFILE(FILENAME, STARTROW, ENDROW) Reads data from
%   rows STARTROW through ENDROW of text file FILENAME.
%
% Example:
%   [radX,radY] = importfile('n356_transients_intensity=5.12932020e-01_vrecBack=0.00e+00_vrecFront=2.00e+03_vthCIGS=2.00e+07_muCIGS=10.csv',2, 321);
%
%    See also TEXTSCAN.

% Auto-generated by MATLAB on 2017/12/04 12:40:55

%% Initialize variables.
delimiter = ',';
if nargin<=2
    startRow = 2;
    endRow = inf;
end

%% Format string for each line of text:
%   column3: double (%f)
%	column4: double (%f)
% For more information, see the TEXTSCAN documentation.
formatSpec = '%*s%*s%f%f%[^\n\r]';

%% Open the text file.
fileID = fopen(filename,'r');

%% Read columns of data according to format string.
% This call is based on the structure of the file used to generate this
% code. If an error occurs for a different file, try regenerating the code
% from the Import Tool.
textscan(fileID, '%[^\n\r]', startRow(1)-1, 'WhiteSpace', '', 'ReturnOnError', false);
dataArray = textscan(fileID, formatSpec, endRow(1)-startRow(1)+1, 'Delimiter', delimiter, 'ReturnOnError', false);
for block=2:length(startRow)
    frewind(fileID);
    textscan(fileID, '%[^\n\r]', startRow(block)-1, 'WhiteSpace', '', 'ReturnOnError', false);
    dataArrayBlock = textscan(fileID, formatSpec, endRow(block)-startRow(block)+1, 'Delimiter', delimiter, 'ReturnOnError', false);
    for col=1:length(dataArray)
        dataArray{col} = [dataArray{col};dataArrayBlock{col}];
    end
end

%% Close the text file.
fclose(fileID);

%% Post processing for unimportable data.
% No unimportable data rules were applied during the import, so no post
% processing code is included. To generate code which works for
% unimportable data, select unimportable cells in a file and regenerate the
% script.

%% Allocate imported array to column variable names
radX = dataArray{:, 1};
radY = dataArray{:, 2};
