# Supplementary material for: Bulk and surface recombination properties in thin film semiconductors with different surface treatments from time-resolved photoluminescence measurements
Source: Sci Rep. 2019 Mar 29;9:5385. doi: 10.1038/s41598-019-41716-x (PMC6440953; doi:10.1038/s41598-019-41716-x)
Supplement: Supplementary file 2 — Dataset 1 [file 41598_2019_41716_MOESM2_ESM.zip › Matlab_TRPL_1D_sim_Empa_v2/func_GGI_to_Eg_and_Field.m]

function [E_g, E_ext, E_b]=func_GGI_to_Eg_and_Field(SIMS_depth,GGI_meas,x_model)
% input:    GGI vectors (um, GGI in [0,1]), model_mesh
% out:      bandgap according to bowing relation
GGI_model=interp1(SIMS_depth,GGI_meas,x_model);

E_b=zeros(2,length(x_model));                                               % band energy array [eV]
% E_b(1,:)=1.01+0.69*GGI_model+0.2*GGI_model.*(GGI_model-1) ;                % some bowing; conduction band energy [eV]
E_b(1,:)=1.01+0.69*GGI_model;                % some bowing; conduction band energy [eV]

% E_b(1,:)=1.005 * (1-GGI_model) + 1.661 * GGI_model - 0.065473* GGI_model.*(1-GGI_model); % Romain Carrons bowing
E_b(2,:)=0;                                                                 % valence band set to zero [eV]
E_g(1,:)=E_b(1,:)-E_b(2,:);                                                 % local bandap [eV]     

%calculate external E_field; here grading, last point is set equal to
% second last
% E_ext(1,:)=transpose(smooth(diff(E_b(1,:)),30,'sgolay'))./diff(x_model);
E_ext(1,:)=transpose(smooth(diff(E_b(1,:))))./diff(x_model);

E_ext(2,:)=transpose(smooth(diff(E_b(2,:)),30,'sgolay'))./diff(x_model);

% E_ext(1,:)=diff(E_b(1,:))./diff(x_model);
% E_ext(2,:)=diff(E_b(2,:))./diff(x_model);
E_ext(2,end+1)=E_ext(2,end);
E_ext(1,end)=E_ext(1,end-1);

end
