# Supplementary material for: Bulk and surface recombination properties in thin film semiconductors with different surface treatments from time-resolved photoluminescence measurements
Source: Sci Rep. 2019 Mar 29;9:5385. doi: 10.1038/s41598-019-41716-x (PMC6440953; doi:10.1038/s41598-019-41716-x)
Supplement: Supplementary file 2 — Dataset 1 [file 41598_2019_41716_MOESM2_ESM.zip › Matlab_TRPL_1D_sim_Empa_v2/func_TRPLtransient_mod2_7.m]

function [U,PL]=func_TRPLtransient_mod2_7(NT,ET,xs_n,xs_p,mob,vth,DOS_eff,B,p0,E_ext,E_g,v_s_front,v_s_back,generation,T,x_model,t_model,PL_factor)
%% author: beni bissig, empa d�bendorf 2017
% 1-D TRANSIENT PL YIELD SIMULATOR

% all values in SI units e.g. m/s for surf. rec velocity for instance

% GENERAL:
% takes: semiconductor parameters (see below)
% does: solve 1D drift diffusion equation
% returns: integral over np product throughout absorber approximating the PL yield and all
% state/band occupations

% INPUT:
% NT, ET, xs_n: trap/defect density, energy and cross sections: all are struct object and (in
% this version) contain four values (three traps and one shallow acceptor
% to adjust the doping level) (see example)


% v_s_back and front; front and back surface recombination velocites
% mob: mobility (contains mob.n and mob.p for electrons and holes)
% v_th: thermal hole and electron velocity
% alpha: absorption coefficient
% B: radiative lum. coefficient
% p0: target doping level (for a given acceptor energy, the acceptor
% density is adjusted such that free hole density p0 is reached, including
% such shallow acceptors did not influence the simulated transients for the
% range of parameters we explored, was introduced to potentially investigate
% DA transitions)

% T: temperature (K)
% x_model: spatial array of model (m)
% t_model: time step array (works with equidistant, not much experience
% with logscale)
% PL_factor: some factor to adjust output luminescene to setup
% plotting: actually this input is depricated... plotting should be done
% externally. value of plotting is not used
% varargin: can be used to feed final occupations of an earlier pulse

% exc: excitation level in photons/pulse/m2, the pulse length is defined
% below (homogeneous lateral diffusion assumed, only 1D model)

%% physical model
% - no ambipolar electrostatic coupling (free-free carrier force)
% --> equal mobilites for holes and electrons should be assumed (can be set differently but
% will not yield physical results due to lack of ambipolarity)

% - no trap - free carrier coupling (neutral traps & neutral deep defect)
% - no photon reabsorption

%temperatuer dependencies: NC, v_th, diffusivity all textbook expression
% for cross sections: exponent can be adjusted ~T^gamma
% - mobility temp. independent

% !! equilibrium electron concentrations in case of graded absorbers not
% reliably calcualted but set to the concentration at the first model point
% (spatially) throughout the absorber

G_tot=0;

%% BASIC PARAMETERS
gamma_xs=1;                         % cross section temperature exponent

% additionally to the B radiative rec. constant, two free-bound transition
% parameters can be added... never found good estimate for such a value but
% included anyway (what it does see below where the mechanics is described)
B_factor_FD=0;                      % ratio between FB (donor and valence band) and BB radiative efficiency
B_factor_FA=0;                      % ratio between FB (acceptor-cond.band) and BB radiative efficiency

EV=0;                               % valence band set to zero eV
NC=DOS_eff*(T/300)^(3/2);          % effective valence band density, with temperature dependence               [1/m^3]
NV=NC;                              % symetric bands

% pulsewidth=400e-12;                 % excitation set pulsewidth
%% INITIAL CONDITIONS/INPUT PARAMETER CONDITIONING
% to simulate multi-pulsing, the function can be called repeatedly and the 
% occupations at the end of the pulse can be fed into the next transient
% simulation as varargin

for i = 1:length(x_model)
    issilent=true;
    [NA,init]=equilibrium_calc(p0,NC,NV,NT,ET,E_g(i),T,issilent);
    n0(i)=init.n0;
    occup_init_n(i)=init.n0;
    occup_init_p(i)=p0;
    occup_init_rec(i)=init.rec;
    occup_init_slow(i)=init.slow;
    occup_init_fast(i)=init.fast;
    occup_init_accept(i)=init.accept;
end
display('equilibrium conditions at x=0, attention in case of grading')
issilent=false;
[NA,~]=equilibrium_calc(p0,NC,NV,NT,ET,E_g(1),T,issilent);
% end


%% intialize parameters for calculation
mob_n=mob.n;
mob_p=mob.p;

D_n=(0.02585/300)*T*mob_n;                % minority carrier diffusion constant [m^2/s]
D_p=(0.02585/300)*T*mob_p;
vth_n=vth.n*sqrt(T/300);                % 
vth_p=vth.p*sqrt(T/300);

% %TRAP PARAMETERS
NT_rec=NT.rec;
ET_rec=ET.rec;                                  % rec. defect energy as measured from valence band
xs_n_rec=xs_n.rec*(T/300)^gamma_xs;
xs_p_rec=xs_p.rec*(T/300)^gamma_xs;

% %TRAP PARAMETERS
NT_trap_slow=NT.trap_slow;
ET_trap_slow=ET.trap_slow;                      % slow trap energy as measured from conduction band
xs_n_trap_slow=xs_n.trap_slow*(T/300)^gamma_xs;
xs_p_trap_slow=xs_p.trap_slow*(T/300)^gamma_xs;

% %TRAP PARAMETERS
NT_trap_fast=NT.trap_fast;
ET_trap_fast=ET.trap_fast;                      % fast trap energy as measured from conduction band
xs_n_trap_fast=xs_n.trap_fast*(T/300)^gamma_xs;
xs_p_trap_fast=xs_p.trap_fast*(T/300)^gamma_xs;

% %TRAP PARAMETERS
ET_accept=ET.accept;                            % fast trap energy as measured from conduction band
xs_n_accept=xs_n.accept*(T/300)^gamma_xs;
xs_p_accept=xs_p.accept*(T/300)^gamma_xs;
%% max excitation density
% u00=exc*alpha;      % electron density [cm-3]

%% solve with pdepe MATLAB SOLVER
m = 0;                              % m=0 for cartesian coordinates

% options=odeset('MaxStep',1e-12);
sol = pdepe(m,@pdex1pde,@pdex1ic,@pdex1bc,x_model,t_model);   % pde solver

u1 = sol(:,:,1);    % electron occupation density (with electrons)
u2 = sol(:,:,2);    % hole occupation density (with holes)
u3 = sol(:,:,3);    % recombination defect occupation density (deep defect, actually doesnt matter how deep)
u4 = sol(:,:,4);    % fast trap occupation density
u5 = sol(:,:,5);    % slow trap occupation density 
u6 = sol(:,:,6);    % acceptor occupation density (with electrons, i think)

%% write densities to output struct object U (hole, electron, trap occupation etc. can be used for later visualization)
U.n=u1;
U.p=u2;
U.nt_rec=u3;
U.nt_fast=u4;
U.nt_slow=u5;
U.nt_accept=u6;
U.nt_NA=NA;
%% calculate simulated, luminescence, sum of integral of n*p product across layer
for i = 1:length(t_model)
      PL(i)=PL_factor*(x_model(2)-x_model(1))*sum(  (u1(i,:).*u2(i,:)- n0*p0 ) +B*B_factor_FD*(u4(i,:).*u2(i,:)) + B*B_factor_FA*(u1(i,:).*(NA-u6(i,:))) );
end
% G_tot
%% DEFINITONS OF PDEPE auxiliary functions (the mechanics)
%% flux and recombination terms
    function [c,f,s] = pdex1pde(x,t,u,DuDx)
        %% calculate field at POINT x, x here is only int
        [En,Ep]     = get_Efield(x); 
        [EC_loc]    = get_EC(x);
        index_x     = get_index_x(x);
        index_t     = get_index_t(t);

        
        %% steady state generation
        % non-ambipolar, field divergence matters
        c = [1;1;1;1;1;1];      
        f =[D_n*DuDx(1) + mob_n*u(1)*En; D_p*DuDx(2) - mob_p*u(2)*Ep;0;0;0;0];       % flux term
        
        % radiative recombination
        Rrad=B*(u(1)*u(2)-n0(index_x)*p0)+B*B_factor_FD*(u(2)*u(4))+ B*B_factor_FA*(u(1)*(NA-u(6))); % 
        
        % capture and emission of three traps, energies measured from cond.
        % band
        Ce_rec=u(1)*(NT_rec-u(3))*xs_n_rec*vth_n;
        Ee_rec=u(3)*NC*exp(-(EC_loc-ET_rec)/(0.02585*T/300))*xs_n_rec*vth_n; 
        Cp_rec=u(2)*u(3)*xs_p_rec*vth_p;
        Ep_rec=(NT_rec-u(3))*NV*exp(-(ET_rec-EV)/(0.02585*T/300))*xs_p_rec*vth_p;
        
        Ce_trap_fast=u(1)*(NT_trap_fast-u(4))*xs_n_trap_fast*vth_n;
        Ee_trap_fast=u(4)*NC*exp(-(ET_trap_fast)/(0.02585*T/300))*xs_n_trap_fast*vth_n;
        Cp_trap_fast=u(2)*u(4)*xs_p_trap_fast*vth_p;
        Ep_trap_fast=(NT_trap_fast-u(4))*NV*exp(-(EC_loc-ET_trap_fast)/(0.02585*T/300))*xs_p_trap_fast*vth_p;
        
        Ce_trap_slow=u(1)*(NT_trap_slow-u(5))*xs_n_trap_slow*vth_n;
        Ee_trap_slow=u(5)*NC*exp(-(ET_trap_slow)/(0.02585*T/300))*xs_n_trap_slow*vth_n;
        Cp_trap_slow=u(2)*u(5)*xs_p_trap_slow*vth_p;
        Ep_trap_slow=(NT_trap_slow-u(5))*NV*exp(-(EC_loc-ET_trap_slow)/(0.02585*T/300))*xs_p_trap_slow*vth_p;
         
        % capture and emission of acceptor, acceptor energy measured from valence band
        Ce_accept=u(1)*(NA-u(6))*xs_n_accept*vth_n;
        Ee_accept=u(6)*NC*exp(-(EC_loc-ET_accept)/(0.02585*T/300))*xs_n_accept*vth_n;
        Cp_accept=u(2)*u(6)*xs_p_accept*vth_p;
        Ep_accept=(NA-u(6))*NV*exp(-(ET_accept-EV)/(0.02585*T/300))*xs_p_accept*vth_p;
        
        % write down rec-gen. term for all states and the two bands
        s1=-Ce_rec+Ee_rec-Rrad-Ce_trap_fast+Ee_trap_fast-Ce_trap_slow+Ee_trap_slow-Ce_accept+Ee_accept;
        s2=-Cp_rec+Ep_rec-Rrad-Cp_trap_fast+Ep_trap_fast-Cp_trap_slow+Ep_trap_slow-Cp_accept+Ep_accept;
        s3=Ce_rec-Ee_rec-Cp_rec+Ep_rec;
        s4=Ce_trap_fast-Ee_trap_fast-Cp_trap_fast+Ep_trap_fast;
        s5=Ce_trap_slow-Ee_trap_slow-Cp_trap_slow+Ep_trap_slow;
        s6=Ce_accept-Ee_accept-Cp_accept+Ep_accept;
              
        
        G=generation(index_x,index_t);
%         G_tot=G_tot+G; % can be enabled to have feedback on total amount
%         of carrier injected
        s = [s1+G;s2+G;s3;s4;s5;s6];
        
    end
    
    %% initial conditions (if provided, are set to values from last pulse, else to equilibrium values)
    function u0 = pdex1ic(x)   %initial conditions  ;generation at surface only at t=0
        index_x=get_index_x(x);

         u0(1,1) = n0(index_x);
         u0(2,1) = p0;
        
        u0(3,1)= NT_rec*occup_init_rec(index_x);
        u0(4,1)= NT_trap_fast*occup_init_fast(index_x);
        u0(5,1)= NT_trap_slow*occup_init_slow(index_x);
        u0(6,1)= NA*occup_init_accept(index_x);
    
    end
    
    %% boundary conditions (SRH expressions at the surfaces)
    function [pl,ql,pr,qr] = pdex1bc(xl,ul,xr,ur,t)  %Boundary conditions
        Rs_l=(ul(1)*ul(2)-n0(1)*p0)/(ul(1)/(v_s_front/1)+ul(2)/v_s_front/1);
        Rs_r=(ur(1)*ur(2)-n0(end)*p0)/(ur(1)/(v_s_back/1)+ur(2)/v_s_back/1);

        pl = [-Rs_l; -Rs_l; 0;0;0;0];
        ql = [1; 1;1;1;1;1];
        pr = [Rs_r; Rs_r;0;0;0;0];
        qr = [1; 1;1;1;1;1];
        
    end
    
    % auxiliary getter functions
    function index_x = get_index_x(x)
         [~,index_x]=min(abs(x-x_model));
    end

    function index_t = get_index_t(t)
         [~,index_t]=min(abs(t-t_model));
    end

    function [En,Ep] = get_Efield(x)
         [~,index]=min(abs(x-x_model));
         En=E_ext(1,index);
         Ep=E_ext(2,index);
    end
       
    function [EC_loc] = get_EC(x) 
         [~,index]=min(abs(x-x_model));
         EC_loc=E_g(1,index);
    end

    % calculate initial equilibrium occupations (in Boltzmann approximation)
    function [NA,init]=equilibrium_calc(p0_target,NC,NV,NT,ET,EG,T,issilent)
        
        kbT=0.02585*T/300;
        
        NA_equi=NA_equilibrium(p0_target,NC,NV,NT,ET,EG,T);
        EF=-log(p0_target/NV)*(0.02585*T/300);
        

        
        NA = NA_equi;
        init.n0=NC*exp(-(EG-EF)/kbT);
        init.rec=exp(-(EG-ET.rec-EF)/kbT);
        init.slow=exp(-(EG-ET.trap_slow-EF)/kbT);
        init.fast=exp(-(EG-ET.trap_fast-EF)/kbT);
        init.accept=1-exp(-(EF-ET.accept)/kbT);
        
        if issilent == false
            display(strcat('NA_initial_guess[cm-3]:__',num2str((NT.rec+NT.trap_slow+NT.trap_fast+p0_target)/1e6,'%10.2e')))
            display(strcat('NA_equi[cm-3]:__',num2str(NA_equi/1e6,'%10.2e')))
            display(strcat('p0[cm-3]:__',num2str(NV*exp(-EF/kbT)/1e6,'%10.2e')))
            display(strcat('n0[cm-3]:__',num2str(NC*exp(-(EG-EF)/kbT)/1e6,'%10.2e')))
            display(strcat('rec. donor occup:__',num2str((exp(-(EG-ET.rec-EF)/kbT)),'%10.2e')))
            display(strcat('slow donor occup:__',num2str((exp(-(EG-ET.trap_slow-EF)/kbT)),'%10.2e')))
            display(strcat('fast donor occup:__',num2str((exp(-(EG-ET.trap_fast-EF)/kbT)),'%10.2e')))
            display(strcat('fast accept occup:__',num2str((1-exp(-(EF-ET.accept)/kbT)),'%10.2e')))
            display(strcat('fermi level:__',num2str(EF,'%10.2e')))

        end
    end


    function Q=equi(EF,NA,NC,NV,NT,ET,EG,T)
        kbT=0.02585*T/300;
        % donor energies measured from conduction, acceptor from valence band
        Q=  NV*exp(-EF/kbT)-NC*exp(-(EG-EF)/kbT)... % free carriers
            +NT.rec*(1-exp(-(EG-ET.rec-EF)/kbT))...  % ionized donors
            +NT.trap_slow*(1-exp(-(EG-ET.trap_slow-EF)/kbT))...% ionized donors
            +NT.trap_fast*(1-exp(-(EG-ET.trap_fast-EF)/kbT))...
            -NA*(1-exp(-(EF-ET.accept)/kbT));       %ionized acceptors
    end

    function NA_equi=NA_equilibrium(p0_target,NC,NV,NT,ET,EG,T)
        % target free hole density and input all trap parameters except acceptor
        % doping
        p0_delta_reduced=@(NA)p0_solve(p0_target,NA,NC,NV,NT,ET,EG,T);
        NA_equi=fzero(p0_delta_reduced,NT.rec+NT.trap_fast+NT.trap_slow+p0_target);
    end


    function p0_delta=p0_solve(p0_target,NA,NC,NV,NT,ET,EG,T)
        p0_delta=p0_target-calc_free_carriers(NA,NC,NV,NT,ET,EG,T);
    end

    function p0_current=calc_free_carriers(NA,NC,NV,NT,ET,EG,T)
        kbT=0.02585*T/300;
        equi_reduced=@(EF)equi(EF,NA,NC,NV,NT,ET,EG,T);
        EF=fzero(equi_reduced,0.2);
        p0_current=NV*exp(-EF/kbT);
    end


end
