# Supplementary material for: Bulk and surface recombination properties in thin film semiconductors with different surface treatments from time-resolved photoluminescence measurements
Source: Sci Rep. 2019 Mar 29;9:5385. doi: 10.1038/s41598-019-41716-x (PMC6440953; doi:10.1038/s41598-019-41716-x)
Supplement: Supplementary file 2 — Dataset 1 [file 41598_2019_41716_MOESM2_ESM.zip › Matlab_TRPL_1D_sim_Empa_v2/generation_trail.m]

function [gen_trail]=generation_trail(times,pulse_width,pulse_center,pulse_type,pulse_msm,cutoff,ROI,varargin)
% generates laser pulse generation trail of specified shape
% implemented pulse types are box-type, gaussian and a pulse specified from
% a measurement. in case of msm. based pulse shape, the pulse is
% interpolated, NOT parametrized.
% inputs:       - time-mesh (same as for transients simulation) (s)
%               - pulsewidth (only for box- and gaussian-pulses (half box width or sigma of gaussian) (s)
%               - a pulse center (s) (also for measured pulse shapes) (currently cannot be > 4ns for some unknown numerical reasons)
%               - specifier for pulse-type can be 'box', 'gauss' or 'pulse_known'
%               - for case of 'pulse known' a file in the matlab path, containing a measured pulse shape
%                   - the cutoff defines down to what ratio of pulse max the pulse is modeled (number e.g. 1/100)
%                   - ROI defining where in the pulse msm, the pulse is located (within that range the max will be looked for) (in seconds)
%               - varargin: may contain if generated pulse train may be plotted (just add plotting=1) at last position of function call
% output:       - array gen_trail containing the NORMALIZED (integral is equal to 1) generation train. this array, multiplied with excitation
%                   ecx(1/cm2/pulse)*alpha(1/cm) then has to be forwared into the transient simulator


gen_trail=zeros(1,length(times));

if (strcmp(pulse_type,'box'))
    gen_trail=zeros(1,length(times))*1;
    gen_trail(find(times>pulse_center-pulse_width/2 & times<pulse_center+pulse_width/2))=1;
    gen_trail=gen_trail/trapz(times,gen_trail);                     % normalize
 
elseif (strcmp(pulse_type,'gauss'))
    gen_trail=normpdf(times,pulse_center,pulse_width/2);
    
elseif strcmp(pulse_type,'pulse_known')
%     gen_trail=zeros(1,length(times));
    if isempty(ROI)
        [meas_times,meas_counts]=importfile_TRPL(pulse_msm,1,1,0,0);
    else
        [meas_times,meas_counts]=importfile_TRPL(pulse_msm,1,1,0,0);
        window=find(meas_times>ROI(1)&meas_times<ROI(2));
        meas_times=meas_times(window);
        meas_counts=meas_counts(window);
    end
    
    filtered_counts=savitzkyGolayFilt(meas_counts,5,0,11,[],[]);

    [max_counts i_max_counts]       = max(filtered_counts);
    cutoff_left                     = max(find(filtered_counts(1:i_max_counts)/max_counts<10^(-cutoff)));
    cutoff_right                    = i_max_counts+min(find(filtered_counts(i_max_counts:end)/max_counts<10^(-cutoff)));
    filtered_counts([1:cutoff_left,cutoff_right:end])=0;

    meas_times_shifted=meas_times*1e-9+pulse_center-meas_times(i_max_counts)*1e-9; 

    gen_trail=interp1(meas_times_shifted,filtered_counts,times,'linear',0);
    gen_trail=gen_trail/trapz(times,gen_trail);
    
else
    display('No pulse type specified: choose ''gauss'', ''box'', or ''pulse_known''')
end


if (isempty(varargin) || varargin{1}==0)
else
    
    current_figure=gcf;
    figure(99)
    if strcmp(pulse_type,'pulse_known') 
        subplot(2,1,1)
        plot(meas_times,log10(meas_counts));
        hold on
        plot(meas_times,log10(filtered_counts),'g');
        plot([meas_times(cutoff_left),meas_times(cutoff_left)],[-10,10],'k')
        plot([meas_times(cutoff_right),meas_times(cutoff_right)],[-10,10],'k')
        ylabel('TRL yield (cts)')
        xlabel('Time (ns)')
        legend('pulse msm','pulse filtered')
    end
    
    subplot(2,1,2)
    plot(times*1e9,log10(gen_trail),'g');
    legend('exported generation trail')
    ylabel('lgo10(TRL yield) (cts)')
    xlabel('Time (ns)')
    figure(current_figure);
end
   
    
end
