# Supplementary material for: Bulk and surface recombination properties in thin film semiconductors with different surface treatments from time-resolved photoluminescence measurements
Source: Sci Rep. 2019 Mar 29;9:5385. doi: 10.1038/s41598-019-41716-x (PMC6440953; doi:10.1038/s41598-019-41716-x)
Supplement: Supplementary file 2 — Dataset 1 [file 41598_2019_41716_MOESM2_ESM.zip › Matlab_TRPL_1D_sim_Empa_v2/TRPL_simulator_examples.m]

function TRPL_simulator_examples()
% Author: beni bissig, empa d�bendorf 2017
clear all
addpath(genpath('./'))
% uncomment lines to run an example simulation

%% example 0:
% example_pulse_generation()

%% example 1: 
% simulate_Maiberg_transients_ArticleJAPII_Figure8()

%% example 1.5: 
% simulate_Maiberg_transients_ArticleJAPII_Figure8_wgrading()

%% example 2: 
% simulate_Maiberg_transients_ArticleJAPII_Figure2()

%% example 3: 
 simulate_Maiberg_transients_ArticleJAPIII_Figure1()

end

%% Example functions
%function example 0
function []=example_pulse_generation()
close all
x_model = 3*1e-6*linspace(0,1,250);         % setup dicretized spatial array (m)
t_model =[50e-9*linspace(0,1,1000)];        % setup discretized temporal array (s) (check stability of solution upon finer meshing )
figure(1)
hold on
alpha=3.805e6;                              % set some absorption coefficient

% setup parameters for carrier generation matrix (local gen. density as
% function of position and time, will be used as input for transient
% simulator)

% Important: For pulses shorter than 100 ps, the solver (per default) may
% obverstep the injection pulse. Setting solver properties (set step width
% or tolerance might help, details on solver settings here: https://ch.mathworks.com/help/matlab/ref/pdepe.html?requestedDomain=true

pulse_type='gauss';                     % only gaussian type recommended at the moment, other types may be included (box, as measured)
pulse_width=100e-12;                    % 2 sigma width of gaussian (s)
pulse_center=1e-9;                      % center of gaussian pulse in (s)
exc= 1e10*1e4;                          % set integrated pulse excitation level (phot/pulse/cm^2)
[generation]=(exc*alpha*exp(-alpha*x_model))'*generation_trail(t_model,pulse_width,pulse_center,pulse_type,[],[],[],0); % calculate generation matrix
contourf(t_model,x_model,generation);   % plot generation matrix

xlabel('Time (ns)')
title('Local generation density (cm^{-3})')
ylabel('Depth in absorber (m)')
axis([0 10e-9 0 3e-6])
colorbar
end 
% function example 1
function []=simulate_Maiberg_transients_ArticleJAPII_Figure8()
close all
% REPRODCUES TRANSIENTS WITH DIFFERENT SURFACE/MOBILITY INFLUENCE AS SHOWN IN:
% Maiberg and Scheer, Journal of Applied Physics 116, 123711 (2014); doi:
% 10.1063/1.4896484, Theoretical study of time-resolved luminescence in semiconductors. II. Pulsed excitation
% FIGURE 8 a) and b) combined

% PARAMETERS ACCORDING TO Article (all units are converted to SI base units)

% BASELINE MATERIAL PARAMTERS USED IN THE ARTICLE
T=300;                          % Temperature [K] (from Maiberg2014 I)
alpha=3.805e6;                  % absorption coefficient m-1 (from Maiberg2014 I)
B=1.67e-10*1e-6;                % Radiative recombination coefficient [m-3s-1] (from Maiberg2014 I)
p0=1e16*1e6;                    % hole density in equilibrium  [m-3] (from Maiberg2014 I)   
L=3;                            % absorber depth (um) (from Maiberg2014 I)
v_th.n=1e7*1e-2;                % thermal velocity for electrons and holes (m/s) (only specified in Maibergs Trap Paper III, here taken from there)
v_th.p=1e7*1e-2;
DOS_eff=2e18*1e6;               % set effective density of states (same for cond. and val. band) (1/m^3) (only specified in Maibergs Trap Paper III, here taken from there)

x_model = L*1e-6*linspace(0,1,250);      % setup discretized spatial array (m)
t_model =[10e-9*linspace(0,1,500),10e-9+1e-13+490e-9*linspace(0,1,1000)];   % setup discretized temporal array (s) (check stability of solution upon finer meshing )

E_ext=zeros(length(x_model));         % define external field, here zero as ungraded & no voltages (V/m)
E_g=1.15*ones(1,length(x_model));     % define bandgap array, here ungraded, can be used at other places to analyse spectral emission (eV)

% mobility is defined below for each transient seperately

ET.rec=1.15/2;                  % set deep (recombinative) defect to midgap (eV)
tau_n=200e-9;                   % bulk lifetime (s) (from Maiberg2014 II, as used in Figure 8, only lifetime given, thus an ad-hoc defintion of deep trap parameters to reach the given lifetime)
xs_n.rec=1e-12*1e-4;            % convert to some cross section and density, here large cross section chosen to avoid dominant capture (m^2)
xs_p.rec=xs_n.rec;
NT.rec=1/(tau_n*xs_n.rec*v_th.n); % calculate accordingly the rec. defect density (1/m^3)


% set trap parameters (no traps in this example, thus set density to zero (disabled)
NT.trap_fast=0;                 % set fast trap density to zero ("fast" is arbitrary nomenclature) as no trapping in this example (1/m^3)
xs_n.trap_fast=1e-15*1e-4;      % still the trap cross sections have to be initialized (values for cross section and energy irrelevant here) (m^2)
xs_p.trap_fast=1e-15/20*1e-4;
ET.trap_fast=0.02;              % set trap energy (eV)  

NT.trap_slow=0;                 % set slow trap density to zero ("slow" is arbitrary nomenclature) as no trapping in this example (1/m^3)
xs_n.trap_slow=1e-15*1e-4;
xs_p.trap_slow=1e-15/20*1e-4;
ET.trap_slow=0.2;

% sepecific to this implementation; hole density is adjusted with shallow
% acceptor states (see DGL solver function for details)
xs_n.accept=1e-15/20*1e-4;      % set acceptor cross section (m^2)
xs_p.accept=1e-15*1e-4;
ET.accept=0.02;                 % set acceptor energy (eV)
exc=1.650e8*1e4;                % set excitation level (phot/pulse/m^2)

PL_factor=10^(0);      % some scaling between Matlab code and Maibergs absolute yield; Here set to 1 and Maiberg is scaled. (Output of Matlab script directly in photons/s/m^2

% generate excitation function (matrix over space and time dimesion, see
% details in function description)
pulse_type='gauss';
pulse_width=100e-12;
pulse_center=1e-9;
[generation]=(exc*alpha*exp(-alpha*x_model))'*generation_trail(t_model,pulse_width,pulse_center,pulse_type,[],[],[],0);

%%%%%%%%%%%%%%%%%%%%%%%%%%%%%%%%%%%%%%%%%%%%%%%%%%%%%%%%
% Structure: Import data exported from article, set relevant parameters as
% used in Figure 8; simulate transients; plot transients
figure(1)
hold on
%%%%%%%%%%%%%%%%%%%%%%%%%%%%%%%%%%%%%%%%%%%%%%%%%%%%%%%%
[data]=importfile_Maiberg_Matrix('MaibergII_Fig8a_topline.txt');            % import data extracted from Maibergs article
plot(data(:,1)+1,log10(data(:,2)*10^(-3.67)*1e+7),'ok')                     % plot Maiberg SCALED (reason unknown)

[radX,radY]=importfile_TCAD_empa2('example1_TCAD_Empa_curve1.csv');         % import TCAD Empa
plot(radX*1e9+0.95,log10(radY*1e+7),'-.r')                                  % plot TCAD Empa (scaled due to simulated model width)

S_front         = 2.00E+03*1e-2;                                            % set surface rec. velocities (m/s)
S_back          = 0.00E+00*1e-2;
mob.n           = 100*1e-4;                                                 % set mobilities (m^2/V/s)
mob.p           = mob.n;
[~,PL]=func_TRPLtransient_mod2_7(NT,ET,xs_n,xs_p,mob,v_th,DOS_eff,B,p0,E_ext,E_g,S_front,S_back,generation,T,x_model,t_model,PL_factor); % simulate transient
plot(t_model*1e9,log10(B*PL*1e-4),'--b')                                    % plot transient
%%%%%%%%%%%%%%%%%%%%%%%%%%%%%%%%%%%%%%%%%%%%%%%%%%%%%%%
[data]=importfile_Maiberg_Matrix('MaibergII_Fig8a_bottomline.txt');
plot(data(:,1)+1,log10(data(:,2)*10^(-3.67)*1e+7),'ok')                     % plot Maiberg SCALED (reason unknown)

[radX,radY]=importfile_TCAD_empa2('example1_TCAD_Empa_curve2.csv');         % import TCAD Empa
plot(radX*1e9+0.95,log10(radY*1e+7),'-.r')                                  % plot TCAD Empa

S_front	=1.00E+04*1e-2;
S_back	=0.00E+00*1e-2;
mob.n=10*1e-4;
mob.p=mob.n;
[~,PL]=func_TRPLtransient_mod2_7(NT,ET,xs_n,xs_p,mob,v_th,DOS_eff,B,p0,E_ext,E_g,S_front,S_back,generation,T,x_model,t_model,PL_factor); % simulate transient
plot(t_model*1e9,log10(B*PL*1e-4),'--b')                                        % plot transient
%%%%%%%%%%%%%%%%%%%%%%%%%%%%%%%%%%%%%%%%%%%%%%%%%%%%%%%%
% Figure B)
%%%%%%%%%%%%%%%%%%%%%%%%%%%%%%%%%%%%%%%%%%%%%%%%%%%%%%%%
[data]=importfile_Maiberg_Matrix('MaibergII_Fig8b_topline.txt');
plot(data(:,1)+1,log10(data(:,2)*10^(-3.67)*1e+7),'ok')                      % plot Maiberg SCALED (reason unknown)

[radX,radY]=importfile_TCAD_empa2('example1_TCAD_Empa_curve3.csv');          % import TCAD Empa
plot(radX*1e9+0.95,log10(radY*1e+7),'-.r')                                   % plot TCAD Empa

S_front	=0.00E+00*1e-2;
S_back	=1.00E+04*1e-2;
mob.n=10*1e-4;
mob.p=mob.n;
[~,PL]=func_TRPLtransient_mod2_7(NT,ET,xs_n,xs_p,mob,v_th,DOS_eff,B,p0,E_ext,E_g,S_front,S_back,generation,T,x_model,t_model,PL_factor); % simulate transient
plot(t_model*1e9,log10(B*PL*1e-4),'--b')                                         % plot transient
%%%%%%%%%%%%%%%%%%%%%%%%%%%%%%%%%%%%%%%%%%%%%%%%%%%%%%%%
[data]=importfile_Maiberg_Matrix('MaibergII_Fig8b_bottomline.txt',0);
plot(data(:,1)+1,log10(data(:,2)*10^(-3.67)*1e+7),'ok')                          % plot Maiberg SCALED (reason unknown)

[radX,radY]=importfile_TCAD_empa2('example1_TCAD_Empa_curve4.csv');         % import TCAD Empa
plot(radX*1e9+0.95,log10(radY*1e+7),'-.r')                                       % plot TCAD Empa (supposedly real scale for emission phot/cm^2)

S_front	=0.00E+00*1e-2;
S_back	=2.50E+03*1e-2;
mob.n=100*1e-4;
mob.p=mob.n;
[~,PL]=func_TRPLtransient_mod2_7(NT,ET,xs_n,xs_p,mob,v_th,DOS_eff,B,p0,E_ext,E_g,S_front,S_back,generation,T,x_model,t_model,PL_factor); % simulate transient
plot(t_model*1e9,log10(B*PL*1e-4),'--b')                                        % plot transient
%%%%%%%%%%%%%%%%%%%%%%%%%%%%%%%%%%%%%%%%%%%%%%%%%%%%%%%
% plotting
title('Maiberg JAP116, Figure 8 a) and b) combined')
axis([0 500 11 15])
xlabel('Time (ns)')
ylabel('TRL yield (phot cm^{-2})')
legend('Maiberg \times 10^{3.33}','TCAD Empa','MATLAB Empa')
box on
end 
% function example 1.5
function []=simulate_Maiberg_transients_ArticleJAPII_Figure8_wgrading()
close all
% Simulations as in example 1, but with backside GGI grading from 1.5 um
% toward 3 um from GGI of 0 towards 0.28 (linear) with a bowing function of
% EG=1.01+0.69*GGI eV 

% BASELINE MATERIAL PARAMETERS USED IN THE ARTICLE
T=300;                          % Temperature [K] (from Maiberg2014 I)
alpha=3.805e6;                  % absorption coefficient m-1 (from Maiberg2014 I)
B=1.67e-10*1e-6;                % Radiative recombination coefficient [m-3s-1] (from Maiberg2014 I)
p0=1e16*1e6;                    % hole density in equilibrium  [1/m^3] (from Maiberg2014 I)   
v_th.n=2e7*1e-2;                % thermal velocity for electrons and holes (m/s) (only specified in Maibergs Trap Paper III, here taken from there)
v_th.p=2e7*1e-2;
DOS_eff=2e18*1e6;               % set effective density of states (same for cond. and val. band) (1/m^3) (only specified in Maibergs Trap Paper III, here taken from there)

L=3;                            % absorber depth (um) (from Maiberg2014 I)
x_model = L*1e-6*linspace(0,1,250);      % setup discretized spatial array (m)
t_model =[10e-9*linspace(0,1,500),10e-9+1e-13+490e-9*linspace(0,1,1000)];   % setup discretized temporal array (s) (check stability of solution upon finer meshing )

% mobility is defined below for each transient seperately

ET.rec=1.15/2;                  % set deep (recombinative) defect to midgap (eV)
tau_n=200e-9;                   % bulk lifetime (s) (from Maiberg2014 II, as used in Figure 8, only lifetime given thus an ad-hoc defintion of deep trap parameters to reach the given lifetime)
xs_n.rec=1e-12*1e-4;            % convert to some cross section and density, here large cross section chosen to avoid dominant capture (m^2)
xs_p.rec=xs_n.rec;
NT.rec=1/(tau_n*xs_n.rec*v_th.n); % calculate accordingly the rec. defect density (1/m^3)


% set trap parameters (no traps in this example, thus density set to zero (disabled)
NT.trap_fast=0;                 % set fast trap density to zero ("fast" is arbitrary nomenclature) as no trapping in this example (1/m^3)
xs_n.trap_fast=1e-15*1e-4;      % still the trap cross sections have to be initialized (values for cross section and energy irrelevant here) (m^2)
xs_p.trap_fast=1e-15/20*1e-4;
ET.trap_fast=0.02;              % set trap energy (eV)  

NT.trap_slow=0;                 % set slow trap density to zero ("slow" is arbitrary nomenclature) as no trapping in this example (1/m^3)
xs_n.trap_slow=1e-15*1e-4;
xs_p.trap_slow=1e-15/20*1e-4;
ET.trap_slow=0.2;

% sepecific to this implementation; hole density is adjusted with shallow
% acceptor states (see DGL solver function for details)
xs_n.accept=1e-15/20*1e-4;      % set acceptor cross section (m^2)
xs_p.accept=1e-15*1e-4;
ET.accept=0.02;                 % set acceptor energy (eV)
exc=1.650e8*1e4;                % set excitation level (phot/pulse/m^2)

PL_factor=10^(0);      % some scaling between our code and Maibergs absolute yield

% generate excitation function (matrix over space and time dimension, see
% details in function description, for Matlab in contrast to Empa TCAD 
pulse_type='gauss';
pulse_width=100e-12;
pulse_center=1e-9;
[generation]=(exc*alpha*exp(-alpha*x_model))'*generation_trail(t_model,pulse_width,pulse_center,pulse_type,[],[],[],0);


% setup GGI grading, only 3 points front, center, rear and GGIs of 0,0,0.28
GGI_meas_coarse=[0,0,0.28];
x_coarse=[0,1.5,3]*1e-6;
% interpolate GGIs to the simulations x-mesh
GGI_meas=interp1(x_coarse,GGI_meas_coarse,x_model);
[E_g, E_ext, E_b]=func_GGI_to_Eg_and_Field(x_model,GGI_meas,x_model);   % estimate bandgap and field from grading (E_electron=dEC/dx and analogeous for valence band)
% plot grading and field
% figure(2)
% subplot(2,1,1)
% plot(x_model,E_g,'k')
% xlabel('Depth (\mum)')
% ylabel('Band gap (eV)')
% subplot(2,1,2)
% plot(x_model*1e6,E_ext(1,:),'b')
% hold on
% plot(x_model*1e6,E_ext(2,:),'r')
% xlabel('Depth (\mum)')
% ylabel('Field strength (N/C)')
% legend('for electrons','for holes')

%%%%%%%%%%%%%%%%%%%%%%%%%%%%%%%%%%%%%%%%%%%%%%%%%%%%%%%%
% Structure: Import data from Empa TCAD simulations, set relevant parameters as
% used in Figure 8 and backside grading; simulate transients; plot transients
figure(1)
hold on
%%%%%%%%%%%%%%%%%%%%%%%%%%%%%%%%%%%%%%%%%%%%%%%%%%%%%%%%
[radX,radY]=importfile_TCAD_empa2('example1_5_TCAD_Empa_curve1.csv'); % import TCAD Empa
plot(radX*1e9+0.95,log10(radY*1e+7),'-.r')    % plot TCAD Empa (supposedly real scale for emission phot/cm^2)

S_front         = 2.00E+03*1e-2;                                            % set surface rec. velocities (m/s) (from Maiberg2014 II, as used in Figure 8)
S_back          = 1.00E+04*1e-2;
mob.n           = 100*1e-4;                                                 % set mobilities (m^2/V/s) (from Maiberg2014 II, as used in Figure 8)
mob.p           = mob.n;
[~,PL]=func_TRPLtransient_mod2_7(NT,ET,xs_n,xs_p,mob,v_th,DOS_eff,B,p0,E_ext,E_g,S_front,S_back,generation,T,x_model,t_model,PL_factor);
plot(t_model*1e9,log10(B*PL*1e-4),'--b')                               % plot transient
%%%%%%%%%%%%%%%%%%%%%%%%%%%%%%%%%%%%%%%%%%%%%%%%%%%%%%%
[radX,radY]=importfile_TCAD_empa2('example1_5_TCAD_Empa_curve2.csv'); % import TCAD Empa
plot(radX*1e9+0.95,log10(radY*1e+7),'-.r')                                       % plot TCAD Empa (supposedly real scale for emission phot/cm^2)

S_front	=1.00E+04*1e-2;
S_back	=1.00E+04*1e-2;
mob.n=100*1e-4;
mob.p=mob.n;
[~,PL]=func_TRPLtransient_mod2_7(NT,ET,xs_n,xs_p,mob,v_th,DOS_eff,B,p0,E_ext,E_g,S_front,S_back,generation,T,x_model,t_model,PL_factor);
plot(t_model*1e9,log10(B*PL*1e-4),'--b')                               % plot transient
%%%%%%%%%%%%%%%%%%%%%%%%%%%%%%%%%%%%%%%%%%%%%%%%%%%%%%%%
[radX,radY]=importfile_TCAD_empa2('example1_5_TCAD_Empa_curve3.csv'); % import TCAD Empa
plot(radX*1e9+0.95,log10(radY*1e+7),'-.r')                                       % plot TCAD Empa (supposedly real scale for emission phot/cm^2)
out(:,1)=radX*1e9+0.95;
out(:,2)=log10(radY*1e+7);
clear out;

S_front	=2.00E+03*1e-2;
S_back	=1.00E+04*1e-2;
mob.n=10*1e-4;
mob.p=mob.n;
[~,PL]=func_TRPLtransient_mod2_7(NT,ET,xs_n,xs_p,mob,v_th,DOS_eff,B,p0,E_ext,E_g,S_front,S_back,generation,T,x_model,t_model,PL_factor);
plot(t_model*1e9,log10(B*PL*1e-4),'--b')                               % plot transient
%%%%%%%%%%%%%%%%%%%%%%%%%%%%%%%%%%%%%%%%%%%%%%%%%%%%%%%%
[radX,radY]=importfile_TCAD_empa2('example1_5_TCAD_Empa_curve4.csv'); % import TCAD Empa
plot(radX*1e9+0.95,log10(radY*1e+7),'-.r')                                       % plot TCAD Empa (supposedly real scale for emission phot/cm^2)

S_front	=1.00E+04*1e-2;
S_back	=1.00E+04*1e-2;
mob.n=10*1e-4;
mob.p=mob.n;
[~,PL]=func_TRPLtransient_mod2_7(NT,ET,xs_n,xs_p,mob,v_th,DOS_eff,B,p0,E_ext,E_g,S_front,S_back,generation,T,x_model,t_model,PL_factor);
plot(t_model*1e9,log10(B*PL*1e-4),'--b')                               % plot transient
%%%%%%%%%%%%%%%%%%%%%%%%%%%%%%%%%%%%%%%%%%%%%%%%%%%%%%%
% plotting
title('as example 1, but with linear backside grading')
axis([0 500 11 15])
xlabel('Time (ns)')
ylabel('TRL yield (phot cm^{-2})')
legend('TCAD Empa','MATLAB Empa')
box on

end 
% function example 2
function []=simulate_Maiberg_transients_ArticleJAPII_Figure2()
close all
% REPRODCUES TRANSIENTS WITH RADIATIVE RECOMBINATION ONLY WITH INCREASING EXCITATION LEVELS AS SHOWN IN:
% Maiberg and Scheer, Journal of Applied Physics 116, 123711 (2014); doi:
% 10.1063/1.4896484, Theoretical study of time-resolved luminescence in semiconductors. II. Pulsed excitation
% FIGURE 2

% PARAMETERS ACCORDING TO Article (all units are converted to SI base units)

% BASELINE MATERIAL PARAMETERS USED IN THE ARTICLE
T=300;                          % Temperature [K] (from Maiberg2014 I)
alpha=3.805e6;                  % absorption coefficient m-1 (from Maiberg2014 I)
B=1.67e-10*1e-6;                % Radiative recombination coefficient [m-3s-1] (from Maiberg2014 I)
p0=1e16*1e6;                    % hole density in equilibrium  [1/m^3] (from Maiberg2014 I)   
L=3;                            % absorber depth (um) (from Maiberg2014 I)
v_th.n=1e7*1e-2;                % thermal velocity for electrons and holes (m/s) (only specified in Maibergs Trap Paper III, here taken from there)
v_th.p=1e7*1e-2;
DOS_eff=2e18*1e6;               % set effective density of states (same for cond. and val. band) (1/m^3) (only specified in Maibergs Trap Paper III, here taken from there)

x_model = L*1e-6*linspace(0,1,250);      % setup discretized spatial array (m)
t_model =[1e-9*linspace(0,1,3000),1e-9+1e-13+9e-9*linspace(0,1,1000),10.1e-9+5e-12+90e-9*linspace(0,1,500),101e-9+10e-13+1900e-9*linspace(0,1,500)];   % setup discretized temporal array (s) (check stability of solution upon finer meshing )

E_ext=zeros(length(x_model));         % define external field, here zero as ungraded & no voltages (V/m)
E_g=1.15*ones(1,length(x_model));     % define bandgap array, here ungraded, can be used at other place to analyse spectral emission (eV)

% mobility is defined below for each transient seperately

ET.rec=1.15/2;                  % set deep (recombinative) defect to midgap (eV)
tau_n=100000000e-9;                   % bulk lifetime (s) (from Maiberg2014 II, as used in Figure 8, only lifetime given, thus an ad-hoc defintion of deep trap parameters to reach the given lifetime)
xs_n.rec=1e-12*1e-4;            % convert to some cross section and density, here large cross section chosen to avoid dominant capture (m^2)
xs_p.rec=xs_n.rec;
NT.rec=1/(tau_n*xs_n.rec*v_th.n); % calculate according rec. defect density (1/m^3)


% set trap parameters (no traps in this example, thus density set to zero (disabled)
NT.trap_fast=0;                 % set fast trap density to zero ("fast" is arbitrary nomenclature) as no trapping in this example (1/m^3)
xs_n.trap_fast=1e-15*1e-4;      % still the trap cross sections have to be initialized (values for cross section and energy irrelevant here) (m^2)
xs_p.trap_fast=1e-15/20*1e-4;
ET.trap_fast=0.02;              % set trap energy (eV)  

NT.trap_slow=0;                 % set slow trap density to zero ("slow" is arbitrary nomenclature) as no trapping in this example (1/m^3)
xs_n.trap_slow=1e-15*1e-4;
xs_p.trap_slow=1e-15/20*1e-4;
ET.trap_slow=0.2;

% sepecific to this implementation; hole density is adjusted with shallow
% acceptor states (see DGL solver function for details)
xs_n.accept=1e-15/1e3*1e-4;      % set acceptor cross section (m^2)
xs_p.accept=1e-15/1e3*1e-4;
ET.accept=0.02;                 % set acceptor energy (eV)

PL_factor=10^(0);      % some scaling between our code and Maibergs absolute yield

% generate excitation function (matrix over space and time dimension, see
% details in function description, for Matlab in contrast to Empa TCAD 

S_front         = 0.00E+03*1e-2;                                           % set surface rec. velocities to zero (m/s) (from Maiberg2014 II, as used in Figure 2)
S_back          = 0.00E+00*1e-2;
mob.n           = 20*1e-4;                                                 % set mobilities (m^2/V/s) (from Maiberg2014 II, as used in Figure 8)
mob.p           = mob.n;

%%%%%%%%%%%%%%%%%%%%%%%%%%%%%%%%%%%%%%%%%%%%%%%%%%%%%%%%
% Structure: Import data exported from article, set relevant parameters as
% used in Figure 2; simulate transients; plot transients
figure(1)
hold on
%%%%%%%%%%%%%%%%%%%%%%%%%%%%%%%%%%%%%%%%%%%%%%%%%%%%%%%%
[data]=importfile_Maiberg_Matrix('MaibergII_Fig2_topline.txt');            % import data extracted from Maibergs article
plot(data(:,1),log10(data(:,2)*10^(-3.67-0.04)*1e+7),'ok')                   % plot Maiberg SCALED (reason unknown)

[radX,radY]=importfile_TCAD_empa2('example2_TCAD_empa_curve1.csv'); % import TCAD Empa
plot(radX*1e9+0.95,log10(radY*1e+7),'-.r')    % plot TCAD Empa

exc=1e13*1e4;                % set excitation level (phot/pulse/m^2)
pulse_type='gauss';
pulse_width=100e-13;
pulse_center=1e-10;
[generation]=(exc*alpha*exp(-alpha*x_model))'*generation_trail(t_model,pulse_width,pulse_center,pulse_type,[],[],[],0);

[~,PL]=func_TRPLtransient_mod2_7(NT,ET,xs_n,xs_p,mob,v_th,DOS_eff,B,p0,E_ext,E_g,S_front,S_back,generation,T,x_model,t_model,PL_factor);
plot(t_model*1e9,log10(B*PL*1e-4),'--b')                               % plot transient
%%%%%%%%%%%%%%%%%%%%%%%%%%%%%%%%%%%%%%%%%%%%%%%%%%%%%%%
[data]=importfile_Maiberg_Matrix('MaibergII_Fig2_centerline.txt');
plot(data(:,1),log10(data(:,2)*10^(-3.67-0.04)*1e+7),'ok')                          % plot Maiberg SCALED (reason unknown)

[radX,radY]=importfile_TCAD_empa2('example2_TCAD_empa_curve2.csv'); % import TCAD Empa
plot(radX*1e9+0.95,log10(radY*1e+7),'-.r')                                       % plot TCAD Empa (supposedly real scale for emission phot/cm^2)

exc=1e12*1e4;                % set excitation level (phot/pulse/m^2)
pulse_type='gauss';
pulse_width=100e-13;
pulse_center=1e-10;
[generation]=(exc*alpha*exp(-alpha*x_model))'*generation_trail(t_model,pulse_width,pulse_center,pulse_type,[],[],[],0);

[~,PL]=func_TRPLtransient_mod2_7(NT,ET,xs_n,xs_p,mob,v_th,DOS_eff,B,p0,E_ext,E_g,S_front,S_back,generation,T,x_model,t_model,PL_factor);
plot(t_model*1e9,log10(B*PL*1e-4),'--b')                               % plot transient
%%%%%%%%%%%%%%%%%%%%%%%%%%%%%%%%%%%%%%%%%%%%%%%%%%%%%%%%
[data]=importfile_Maiberg_Matrix('MaibergII_Fig2_bottomline.txt');
plot(data(:,1),log10(data(:,2)*10^(-3.67-0.04)*1e+7),'ok')                          % plot Maiberg SCALED (reason unknown)

[radX,radY]=importfile_TCAD_empa2('example2_TCAD_empa_curve3.csv'); % import TCAD Empa
plot(radX*1e9+0.95,log10(radY*1e+7),'-.r')                                       % plot TCAD Empa (supposedly real scale for emission phot/cm^2)

exc=1e10*1e4;                % set excitation level (phot/pulse/m^2)
pulse_type='gauss';
pulse_width=100e-13;
pulse_center=1e-10;
[generation]=(exc*alpha*exp(-alpha*x_model))'*generation_trail(t_model,pulse_width,pulse_center,pulse_type,[],[],[],0);

[~,PL]=func_TRPLtransient_mod2_7(NT,ET,xs_n,xs_p,mob,v_th,DOS_eff,B,p0,E_ext,E_g,S_front,S_back,generation,T,x_model,t_model,PL_factor);
plot(t_model*1e9,log10(B*PL*1e-4),'--b')                               % plot transient
%%%%%%%%%%%%%%%%%%%%%%%%%%%%%%%%%%%%%%%%%%%%%%%%%%%%%%%
% plotting
title('Maiberg JAP116, Figure 2')
axis([0 2000 14 21])
xlabel('Time (ns)')
ylabel('TRL yield (phot cm^{-2})')
legend('Maiberg \times 10^{3.33}','TCAD Empa','MATLAB Empa')
box on

end 
% function example 3
function []=simulate_Maiberg_transients_ArticleJAPIII_Figure1()
close all
% REPRODCUCES SOME TRANSIENTS WITH DIFFERENT SURFACE/MOBILITY INFLUENCE AS SHOWN IN:
% Maiberg and Scheer, Journal of Applied Physics 118, 105701 (2015); doi: 10.1063/1.4929877
% Theoretical study of time-resolved luminescence in semiconductors. III. Trap states in the band gap
% Figure 1 a)

% BASELINE MATERIAL PARAMTERS USED IN THE ARTICLE
T=300;                          % Temperature [K] (from Maiberg2014 I)
alpha=3.805e6;                  % absorption coefficient m-1 (from Maiberg2014 I)
B=1.67e-10*1e-6;                % Radiative recombination coefficient [m-3s-1] (from Maiberg2014 I)
p0=1e16*1e6;                    % hole density in equilibrium  [1/m^3] (from Maiberg2014 I)   
L=3;                            % absorber depth (um) (from Maiberg2014 I)
v_th.n=1e7*1e-2;                % thermal velocity for electrons and holes (m/s) (only specified in Maibergs Trap Paper III, here taken from there)
v_th.p=1e7*1e-2;
DOS_eff=2e18*1e6;               % set effective density of states (same for cond. and val. band) (1/m^3) (only specified in Maibergs Trap Paper III, here taken from there)

x_model = L*1e-6*linspace(0,1,500);      % setup discretized spatial array (m)
t_model = 400*1e-9*linspace(0,1,4000);   % setup discretized temporal array (s) (check stability of solution upon finer meshing )

E_ext=zeros(length(x_model));         % define external field, here zero as ungraded & no voltages (V/m)
E_g=1.15*ones(1,length(x_model));     % define bandgap array, here not important, can be used at other place to analyse spectral emission (eV)

mob.n=20*1e-4;                  % set mobilities (m^2/V/s) (from Maiberg2014 I)
mob.p=mob.n;

ET.rec=1.15/2;                  % set deep (recombinative) defect to midgap (eV)
tau_n=20e-9;                    % bulk lifetime (s) (from Maiberg2014 II, as used in Figure 8, only lifetime given, thus an ad-hoc defintion of deep trap paramters to reach the given lifetime)
xs_n.rec=1e-12*1e-4;            % convert to some cross section and density, here large cross section chosen to avoid dominant capture (m^2)
xs_p.rec=xs_n.rec;
NT.rec=1/(tau_n*xs_n.rec*v_th.n); % calculate accordingly the rec. defect density (1/m^3)

NT_trap=1e14*1e6;               % baseline trap density  (1/m^3) (from Maiberg2015 III, as in Figure 1)
xs_n.trap_fast=10*1e-14*1e-4;   % electron capture cross section (m^2)(from Maiberg2015 III, as in Figure 1)
xs_p.trap_fast=1e-18*1e-4;      % hole capture cross section (m^2)(from Maiberg2015 III, as in Figure 1)
ET.trap_fast=0.26;              % set trap energy (eV)  

% second trap disabled, still parameters have to be initialized, here
% density set to zero to disable
NT.trap_slow=0;                 
xs_n.trap_slow=1e-15*1e-4;      % disabled, still some values have to be set (m^2)
xs_p.trap_slow=1e-15/20*1e-4;   % disabled, still some values have to be set (m^2)
ET.trap_slow=0.2;               % disabled, still some values have to be set (eV)

% sepecific to this implementation; hole density is adjusted with shallow
% acceptor states (see DGL solver function for details)
xs_n.accept=1e-15/20*1e-4;      % set acceptor cross section (m^2)
xs_p.accept=1e-15*1e-4;
ET.accept=0.02;                 % set acceptor energy (eV)
exc=1.650e8*1e4;                % set excitation level (phot/pulse/m^2)

PL_factor=1;      % some scaling between our code and Maibergs absolute yield

S_front=	0.00E+00*1e-2;          % (no ) front and back surface rec. velocity (m/s) (from Maiberg2015 III, as in Figure 1)
S_back=	0.00E+00*1e-2;

pulse_type='gauss';
pulse_width=100e-12;
pulse_center=1e-9;

exc=	1.00E+09*1e4;           % excitation level, phot. per pulse and area (from Maiberg2015 III, as in Figure 1)
[generation]=(exc*alpha*exp(-alpha*x_model))'*generation_trail(t_model,pulse_width,pulse_center,pulse_type,[],[],[],0);
 
%%%%%%%%%%%%%%%%%%%%%%%%%%%%%%%%%%%%%%%%%%%%%%%%%%%%%%%%
% Structure: Import data exported from article, set relevant parameters as
% used in Figure 1; simulate transients; plot transients
% NOTE: In the article it is not specified how trap parametes are changed
% between the diffeerent curves in Figuer one, a series starting with a 4.8
% fold increase of the baseline NT_trap and then decreasing by a factor of 2 for each
% curves gives approximate reproduction of the curves though.
figure(1)
hold on
%%%%%%%%%%%%%%%%%%%%%%%%%%%%%%%%%%%%%%%%%%%%%%%%%%%%%%%%
factor_trap_density=4.8;
[data]=importfile_Maiberg_Matrix('MaibergIII_Fig1a_1stline.txt');                       % import data extracted from Maibergs article
plot(data(:,1)+1,log10(data(:,2)*10^(-3.67)*1e+7*10^(8.95)),'ok')                          % plot Maiberg SCALED (reason unknown)

[radX,radY]=importfile_TCAD_empa2('example3_TCAD_Empa_curve1.csv'); % import TCAD Empa
plot(radX*1e9+0.95,log10(radY*1e+7),'-.r')     

NT.trap_fast=factor_trap_density*NT_trap;                                           % set trap densities
[~,PL]=func_TRPLtransient_mod2_7(NT,ET,xs_n,xs_p,mob,v_th,DOS_eff,B,p0,E_ext,E_g,S_front,S_back,generation,T,x_model,t_model,PL_factor);
plot(t_model*1e9,log10(B*PL*1e-4),'--b')                                            
% %%%%%%%%%%%%%%%%%%%%%%%%%%%%%%%%%%%%%%%%%%%%%%%%%%%%%%%%
[data]=importfile_Maiberg_Matrix('MaibergIII_Fig1a_2ndline.txt');
plot(data(:,1)+1,log10(data(:,2)*10^(-3.67)*1e+7*10^(8.95)),'ok')                          % plot Maiberg SCALED (reason unknown)

[radX,radY]=importfile_TCAD_empa2('example3_TCAD_Empa_curve2.csv'); % import TCAD Empa
plot(radX*1e9+0.95,log10(radY*1e+7),'-.r')     

NT.trap_fast=0.5^1*factor_trap_density*NT_trap;                                      % set trap densities
[~,PL]=func_TRPLtransient_mod2_7(NT,ET,xs_n,xs_p,mob,v_th,DOS_eff,B,p0,E_ext,E_g,S_front,S_back,generation,T,x_model,t_model,PL_factor);
plot(t_model*1e9,log10(B*PL*1e-4),'--b')       
% %%%%%%%%%%%%%%%%%%%%%%%%%%%%%%%%%%%%%%%%%%%%%%%%%%%%%%%%
[data]=importfile_Maiberg_Matrix('MaibergIII_Fig1a_3rdline.txt');
plot(data(:,1)+1,log10(data(:,2)*10^(-3.67)*1e+7*10^(8.95)),'ok')                          % plot Maiberg SCALED (reason unknown)

[radX,radY]=importfile_TCAD_empa2('example3_TCAD_Empa_curve3.csv'); % import TCAD Empa
plot(radX*1e9+0.95,log10(radY*1e+7),'-.r')     

NT.trap_fast=0.5^2*factor_trap_density*NT_trap;                                      % set trap densities
[~,PL]=func_TRPLtransient_mod2_7(NT,ET,xs_n,xs_p,mob,v_th,DOS_eff,B,p0,E_ext,E_g,S_front,S_back,generation,T,x_model,t_model,PL_factor);
plot(t_model*1e9,log10(B*PL*1e-4),'--b')       
% %%%%%%%%%%%%%%%%%%%%%%%%%%%%%%%%%%%%%%%%%%%%%%%%%%%%%%%%
[data]=importfile_Maiberg_Matrix('MaibergIII_Fig1a_4thline.txt');
plot(data(:,1)+1,log10(data(:,2)*10^(-3.67)*1e+7*10^(8.95)),'ok')                          % plot Maiberg SCALED (reason unknown)

[radX,radY]=importfile_TCAD_empa2('example3_TCAD_Empa_curve4.csv'); % import TCAD Empa
plot(radX*1e9+0.95,log10(radY*1e+7),'-.r')     

NT.trap_fast=0.5^3*factor_trap_density*NT_trap;                                      % set trap densities
[~,PL]=func_TRPLtransient_mod2_7(NT,ET,xs_n,xs_p,mob,v_th,DOS_eff,B,p0,E_ext,E_g,S_front,S_back,generation,T,x_model,t_model,PL_factor);
plot(t_model*1e9,log10(B*PL*1e-4),'--b')       
% %%%%%%%%%%%%%%%%%%%%%%%%%%%%%%%%%%%%%%%%%%%%%%%%%%%%%%%%%
[data]=importfile_Maiberg_Matrix('MaibergIII_Fig1a_5thline.txt');
plot(data(:,1)+1,log10(data(:,2)*10^(-3.67)*1e+7*10^(8.95)),'ok')                          % plot Maiberg SCALED (reason unknown)

[radX,radY]=importfile_TCAD_empa2('example3_TCAD_Empa_curve5.csv'); % import TCAD Empa
plot(radX*1e9+0.95,log10(radY*1e+7),'-.r')     

NT.trap_fast=0.5^4*factor_trap_density*NT_trap;                                      % set trap densities
[~,PL]=func_TRPLtransient_mod2_7(NT,ET,xs_n,xs_p,mob,v_th,DOS_eff,B,p0,E_ext,E_g,S_front,S_back,generation,T,x_model,t_model,PL_factor);
plot(t_model*1e9,log10(B*PL*1e-4),'--b')       
% %%%%%%%%%%%%%%%%%%%%%%%%%%%%%%%%%%%%%%%%%%%%%%%%%%%%%%%%
[data]=importfile_Maiberg_Matrix('MaibergIII_Fig1a_6thline.txt');
plot(data(:,1)+1,log10(data(:,2)*10^(-3.67)*1e+7*10^(8.95)),'ok')                          % plot Maiberg SCALED (reason unknown)

[radX,radY]=importfile_TCAD_empa2('example3_TCAD_Empa_curve6.csv'); % import TCAD Empa
plot(radX*1e9+0.95,log10(radY*1e+7),'-.r')     

NT.trap_fast=0.5^5*factor_trap_density*NT_trap;                                      % set trap densities
[~,PL]=func_TRPLtransient_mod2_7(NT,ET,xs_n,xs_p,mob,v_th,DOS_eff,B,p0,E_ext,E_g,S_front,S_back,generation,T,x_model,t_model,PL_factor);
plot(t_model*1e9,log10(B*PL*1e-4),'--b')       
% %%%%%%%%%%%%%%%%%%%%%%%%%%%%%%%%%%%%%%%%%%%%%%%%%%%%%%%%
title('Maiberg JAP118, Figure 1 a)')
axis([0 400 10 16])
xlabel('Time (ns)')
ylabel('TRL yield (phot cm^{-2})')
legend('Maiberg \times 10^{3.33}','TCAD Empa','MATLAB Empa')
box on
end 
